# Supplementary material for: Taxonomic review of the deep water flathead genus Parabembras with description of the new species Parabembras multisquamata from the western Pacific Ocean (Teleostei, Parabembridae)
Source: Zookeys. 2018 Feb 27;(740):59–76. doi: 10.3897/zookeys.740.21729 (PMC5904489; doi:10.3897/zookeys.740.21729)
Supplement: XML Treatment for Parabembras [file zookeys.740.21729-treatment1.xml]

<!DOCTYPE tp:taxon-treatment
  PUBLIC "-//TaxonX//DTD Taxonomic Treatment Publishing DTD v0 20100105//EN" "tax-treatment-NSO.dtd">
<tp:taxon-treatment xmlns:tp="http://www.plazi.org/taxpub"><tp:treatment-meta><kwd-group><label>Taxon classification</label><kwd><named-content xmlns:xlink="http://www.w3.org/1999/xlink" content-type="kingdom">Animalia</named-content></kwd><kwd><named-content xmlns:xlink="http://www.w3.org/1999/xlink" content-type="order">Scorpaeniformes</named-content></kwd><kwd><named-content xmlns:xlink="http://www.w3.org/1999/xlink" content-type="family">Parabembridae</named-content></kwd></kwd-group><mixed-citation publication-type="journal"><person-group><name><surname>Kai</surname><given-names>Yoshiaki</given-names></name><name><surname>Fricke</surname><given-names>Ronald</given-names></name></person-group><article-title>Taxonomic review of the deep water flathead genus <italic><tp:taxon-name><tp:taxon-name-part taxon-name-part-type="genus" reg="Parabembras">Parabembras</tp:taxon-name-part></tp:taxon-name></italic> with description of the new species <italic><tp:taxon-name><tp:taxon-name-part taxon-name-part-type="genus" reg="Parabembras">Parabembras</tp:taxon-name-part> <tp:taxon-name-part taxon-name-part-type="species" reg="multisquamata">multisquamata</tp:taxon-name-part></tp:taxon-name></italic> from the western Pacific Ocean (<tp:taxon-name><tp:taxon-name-part taxon-name-part-type="subclass">Teleostei</tp:taxon-name-part></tp:taxon-name>, <tp:taxon-name><tp:taxon-name-part taxon-name-part-type="family">Parabembridae</tp:taxon-name-part></tp:taxon-name>)</article-title><source>Zookeys</source><day>27</day><month>2</month><year>2018</year><volume>2018</volume><issue>740</issue><fpage>59</fpage><lpage>76</lpage><pub-id pub-id-type="doi">10.3897/zookeys.740.21729</pub-id></mixed-citation></tp:treatment-meta><tp:nomenclature><label>Genus</label><tp:taxon-name>
            <tp:taxon-name-part taxon-name-part-type="genus" reg="Parabembras">Parabembras</tp:taxon-name-part>
          </tp:taxon-name><tp:taxon-authority>Bleeker, 1874</tp:taxon-authority><tp:nomenclature-citation-list><tp:nomenclature-citation><tp:taxon-name>
                <tp:taxon-name-part taxon-name-part-type="genus" reg="Parabembras">Parabembras</tp:taxon-name-part>
              </tp:taxon-name><comment>Bleeker, 1874: 370; <xref ref-type="bibr" rid="B23">Jordan and Richardson 1908</xref>: 644; <xref ref-type="bibr" rid="B62">Weber and de Beaufort 1911</xref>: 288; <xref ref-type="bibr" rid="B21">Jordan and Hubbs 1925</xref>: 281 (in family <tp:taxon-name><tp:taxon-name-part taxon-name-part-type="family">Parabembradidae</tp:taxon-name-part></tp:taxon-name>); <xref ref-type="bibr" rid="B1">Barnard 1927</xref>: 936; Chu and Yin 1963: 478; <xref ref-type="bibr" rid="B61">Washington et al. 1984</xref>: 441; <xref ref-type="bibr" rid="B26">Knapp 1986</xref>: 481; <xref ref-type="bibr" rid="B17">Imamura 1996</xref>: 194 (in the monotypic family <tp:taxon-name><tp:taxon-name-part taxon-name-part-type="family">Parabembridae</tp:taxon-name-part></tp:taxon-name>).</comment></tp:nomenclature-citation></tp:nomenclature-citation-list></tp:nomenclature><tp:treatment-sec sec-type="type species" id="SECID0EUMAC"><title>Type species.</title><p>
            <italic><tp:taxon-name><tp:taxon-name-part taxon-name-part-type="genus" reg="Bembras">Bembras</tp:taxon-name-part> <tp:taxon-name-part taxon-name-part-type="species" reg="curtus">curtus</tp:taxon-name-part></tp:taxon-name></italic> Temminck and Schlegel, 1843 by monotypy.</p></tp:treatment-sec><tp:treatment-sec sec-type="diagnosis" id="SECID0EFNAC"><title>Diagnosis.</title><p>Body cylindrical, head somewhat depressed. Dorsal surface of head with spines only, tubercles absent. Ctenoid scales covering nape, postorbital, cheek, and opercular regions. Lower jaw projecting beyond upper jaw; dermal flap on posterior margin of maxillary. Two dorsal fins; first dorsal fin with 9 (rarely 8) to 11 spines; second dorsal fin with one spine and 8 or 9 soft rays. Anal fin with three robust spines and 5 soft rays. Pectoral fin without free rays. Pelvic fin with one spine and 5 soft rays, inserted below base of pectoral fin. Pored lateral line scales 34–44.</p></tp:treatment-sec><tp:treatment-sec sec-type="remarks" id="SECID0EKNAC"><title>Remarks.</title><p>
            <xref ref-type="bibr" rid="B17">Imamura (1996)</xref> diagnosed the then monotypic family <tp:taxon-name><tp:taxon-name-part taxon-name-part-type="family">Parabembridae</tp:taxon-name-part></tp:taxon-name> on the basis of dissection of a single species, <italic><tp:taxon-name><tp:taxon-name-part taxon-name-part-type="genus" reg="Parabembras">Parabembras</tp:taxon-name-part> <tp:taxon-name-part taxon-name-part-type="species" reg="curtus">curtus</tp:taxon-name-part></tp:taxon-name></italic>. Because of the rarity of the other species, we could not confirm the status of internal diagnostic characters given by <xref ref-type="bibr" rid="B17">Imamura (1996)</xref>. Although <xref ref-type="bibr" rid="B37">Nelson et al. (2016)</xref> placed <italic><tp:taxon-name><tp:taxon-name-part taxon-name-part-type="genus" reg="Parabembras">Parabembras</tp:taxon-name-part></tp:taxon-name></italic> under family <tp:taxon-name><tp:taxon-name-part taxon-name-part-type="family">Bembridae</tp:taxon-name-part></tp:taxon-name> with <italic><tp:taxon-name><tp:taxon-name-part taxon-name-part-type="genus" reg="Bembradium">Bembradium</tp:taxon-name-part></tp:taxon-name></italic> Gilbert, 1905: the former is clearly distinguishable from the latter in having three anal-fin spines (vs. anal-fin spines absent). In the phylogenetic analysis, <xref ref-type="bibr" rid="B18">Imamura (2004)</xref> recovered a sister relationship between <italic><tp:taxon-name><tp:taxon-name-part taxon-name-part-type="genus" reg="Bembradium">Bembradium</tp:taxon-name-part></tp:taxon-name></italic> and <italic><tp:taxon-name><tp:taxon-name-part taxon-name-part-type="genus" reg="Plectrogenium">Plectrogenium</tp:taxon-name-part></tp:taxon-name></italic> Gilbert, 1905, forming the family <tp:taxon-name><tp:taxon-name-part taxon-name-part-type="family">Plectrogeniidae</tp:taxon-name-part></tp:taxon-name>.</p></tp:treatment-sec><ref-list><ref id="B23"><mixed-citation xmlns:xlink="http://www.w3.org/1999/xlink" xlink:type="simple">
          <person-group><name name-style="western"><surname>Jordan</surname><given-names>DS</given-names></name><name name-style="western"><surname>Richardson</surname><given-names>RE</given-names></name></person-group> (<year>1908</year>) <article-title>A review of the flat-heads, gurnards, and other mail-cheeked fishes of the waters of Japan.</article-title> <source>Proceedings of the United States National Museum</source> <volume>33</volume>(<issue>1581</issue>): <fpage>629</fpage>–<lpage>670</lpage>. <ext-link xlink:type="simple" ext-link-type="doi" xlink:href="10.5479/si.00963801.33-1581.629">https://doi.org/10.5479/si.00963801.33-1581.629</ext-link></mixed-citation></ref><ref id="B62"><mixed-citation xmlns:xlink="http://www.w3.org/1999/xlink" xlink:type="simple">
          <person-group><name name-style="western"><surname>Weber</surname><given-names>M</given-names></name><name name-style="western"><surname>de Beaufort</surname><given-names>LF</given-names></name></person-group> (<year>1911</year>) <source>The fishes of the Indo-Australian Archipelago. Volume I. Index of the Ichthyological papers of P. Bleeker. E. J.</source> <publisher-name>Brill</publisher-name>, <publisher-loc>Leiden</publisher-loc>, <size units="page">410 pp</size>.</mixed-citation></ref><ref id="B21"><mixed-citation xmlns:xlink="http://www.w3.org/1999/xlink" xlink:type="simple">
          <person-group><name name-style="western"><surname>Jordan</surname><given-names>DS</given-names></name><name name-style="western"><surname>Hubbs</surname><given-names>CL</given-names></name></person-group> (<year>1925</year>) <article-title>Record of fishes obtained by David Starr Jordan in Japan, 1922.</article-title> <source>Memoirs of the Carnegie Museum</source> <volume>10</volume>(<issue>2</issue>): <fpage>93</fpage>–<lpage>346</lpage>. [pls. 5–12]</mixed-citation></ref><ref id="B1"><mixed-citation xmlns:xlink="http://www.w3.org/1999/xlink" xlink:type="simple">
          <person-group><name name-style="western"><surname>Barnard</surname><given-names>KH</given-names></name></person-group> (<year>1927</year>) A monograph of the marine fishes of South Africa. Part II. (<tp:taxon-name><tp:taxon-name-part taxon-name-part-type="subclass">Teleostei</tp:taxon-name-part></tp:taxon-name>–Discocephali to end. Appendix). Annals of the South African Museum 21: 419–1065, pls. 18–37.</mixed-citation></ref><ref id="B61"><mixed-citation xmlns:xlink="http://www.w3.org/1999/xlink" xlink:type="simple">
          <person-group><name name-style="western"><surname>Washington</surname><given-names>BB</given-names></name><name name-style="western"><surname>Eschmeyer</surname><given-names>WN</given-names></name><name name-style="western"><surname>Howe</surname><given-names>KM</given-names></name></person-group> (<year>1984</year>) <tp:taxon-name><tp:taxon-name-part taxon-name-part-type="order">Scorpaeniformes</tp:taxon-name-part></tp:taxon-name>: relationships. In: Moser HG, Richards WJ, Cohen DM, Fahaj MP, Kendall Jr. AW, Richardson SL (Eds) Ontogeny and systematics of fishes. American Society of Ichthyologists and Herpetologists, Special Publication 1, Allen Press, Kansas, 438–447.</mixed-citation></ref><ref id="B26"><mixed-citation xmlns:xlink="http://www.w3.org/1999/xlink" xlink:type="simple">
          <person-group><name name-style="western"><surname>Knapp</surname><given-names>LW</given-names></name></person-group> (<year>1986</year>) <article-title>Family No. 154: <tp:taxon-name><tp:taxon-name-part taxon-name-part-type="family">Bembridae</tp:taxon-name-part></tp:taxon-name>.</article-title> In: <person-group><name name-style="western"><surname>Smith</surname><given-names>MM</given-names></name><name name-style="western"><surname>Heemstra</surname><given-names>PC</given-names></name></person-group> (<role>Eds</role>) <issue-title>Smiths’ Sea Fishes.</issue-title> <source>Macmillan South Africa, Johannesburg</source>, <fpage>481</fpage>–<lpage>482</lpage>.</mixed-citation></ref><ref id="B17"><mixed-citation xmlns:xlink="http://www.w3.org/1999/xlink" xlink:type="simple">
          <person-group><name name-style="western"><surname>Imamura</surname><given-names>H</given-names></name></person-group> (<year>1996</year>) <article-title>Phylogeny of the family <tp:taxon-name><tp:taxon-name-part taxon-name-part-type="family">Platycephalidae</tp:taxon-name-part></tp:taxon-name> and related taxa (<tp:taxon-name><tp:taxon-name-part taxon-name-part-type="class">Pisces</tp:taxon-name-part></tp:taxon-name>: <tp:taxon-name><tp:taxon-name-part taxon-name-part-type="order">Scorpaeniformes</tp:taxon-name-part></tp:taxon-name>).</article-title> <source>Species Diversity</source> <volume>1</volume>: <fpage>123</fpage>–<lpage>233</lpage>.</mixed-citation></ref><ref id="B37"><mixed-citation xmlns:xlink="http://www.w3.org/1999/xlink" xlink:type="simple">
          <person-group><name name-style="western"><surname>Nelson</surname><given-names>JS</given-names></name><name name-style="western"><surname>Grande</surname><given-names>TC</given-names></name><name name-style="western"><surname>Wilson</surname><given-names>MVH</given-names></name></person-group> (<year>2016</year>) <source>Fishes of the World, fifth edition.</source> <publisher-name>John Wiley &amp; Sons</publisher-name>, <publisher-loc>Hoboken, New Jersey</publisher-loc>, <size units="page">707 pp</size>. <ext-link xlink:type="simple" ext-link-type="doi" xlink:href="10.1002/9781119174844">https://doi.org/10.1002/9781119174844</ext-link></mixed-citation></ref><ref id="B18"><mixed-citation xmlns:xlink="http://www.w3.org/1999/xlink" xlink:type="simple">
          <person-group><name name-style="western"><surname>Imamura</surname><given-names>H</given-names></name></person-group> (<year>2004</year>) <article-title>Phylogenetic relationships and new classification of the superfamily <tp:taxon-name><tp:taxon-name-part taxon-name-part-type="suborder">Scorpaenoidea</tp:taxon-name-part></tp:taxon-name> (<tp:taxon-name><tp:taxon-name-part taxon-name-part-type="class">Actinopterygii</tp:taxon-name-part></tp:taxon-name>: <tp:taxon-name><tp:taxon-name-part taxon-name-part-type="order">Perciformes</tp:taxon-name-part></tp:taxon-name>).</article-title> <source>Species Diversity</source> <volume>9</volume>: <fpage>1</fpage>–<lpage>36</lpage>.</mixed-citation></ref></ref-list></tp:taxon-treatment>
