# Supplementary material for: Taxonomic review of the deep water flathead genus Parabembras with description of the new species Parabembras multisquamata from the western Pacific Ocean (Teleostei, Parabembridae)
Source: Zookeys. 2018 Feb 27;(740):59–76. doi: 10.3897/zookeys.740.21729 (PMC5904489; doi:10.3897/zookeys.740.21729)
Supplement: XML Treatment for Parabembras curta [file zookeys.740.21729-treatment2.xml]

<!DOCTYPE tp:taxon-treatment
  PUBLIC "-//TaxonX//DTD Taxonomic Treatment Publishing DTD v0 20100105//EN" "tax-treatment-NSO.dtd">
<tp:taxon-treatment xmlns:tp="http://www.plazi.org/taxpub"><tp:treatment-meta><kwd-group><label>Taxon classification</label><kwd><named-content xmlns:xlink="http://www.w3.org/1999/xlink" content-type="kingdom">Animalia</named-content></kwd><kwd><named-content xmlns:xlink="http://www.w3.org/1999/xlink" content-type="order">Scorpaeniformes</named-content></kwd><kwd><named-content xmlns:xlink="http://www.w3.org/1999/xlink" content-type="family">Parabembridae</named-content></kwd></kwd-group><mixed-citation publication-type="journal"><person-group><name><surname>Kai</surname><given-names>Yoshiaki</given-names></name><name><surname>Fricke</surname><given-names>Ronald</given-names></name></person-group><article-title>Taxonomic review of the deep water flathead genus <italic><tp:taxon-name><tp:taxon-name-part taxon-name-part-type="genus" reg="Parabembras">Parabembras</tp:taxon-name-part></tp:taxon-name></italic> with description of the new species <italic><tp:taxon-name><tp:taxon-name-part taxon-name-part-type="genus" reg="Parabembras">Parabembras</tp:taxon-name-part> <tp:taxon-name-part taxon-name-part-type="species" reg="multisquamata">multisquamata</tp:taxon-name-part></tp:taxon-name></italic> from the western Pacific Ocean (<tp:taxon-name><tp:taxon-name-part taxon-name-part-type="subclass">Teleostei</tp:taxon-name-part></tp:taxon-name>, <tp:taxon-name><tp:taxon-name-part taxon-name-part-type="family">Parabembridae</tp:taxon-name-part></tp:taxon-name>)</article-title><source>Zookeys</source><day>27</day><month>2</month><year>2018</year><volume>2018</volume><issue>740</issue><fpage>59</fpage><lpage>76</lpage><pub-id pub-id-type="doi">10.3897/zookeys.740.21729</pub-id></mixed-citation></tp:treatment-meta><tp:nomenclature><tp:taxon-name>
            <tp:taxon-name-part taxon-name-part-type="genus" reg="Parabembras">Parabembras</tp:taxon-name-part>
            <tp:taxon-name-part taxon-name-part-type="species" reg="curta">curta</tp:taxon-name-part>
          </tp:taxon-name><tp:taxon-authority>(Temminck &amp; Schlegel, 1843)</tp:taxon-authority><xref ref-type="fig" rid="F1">Figs 1A</xref><xref ref-type="fig" rid="F2">, 2A</xref><tp:nomenclature-citation-list><tp:nomenclature-citation><tp:taxon-name>
                <tp:taxon-name-part taxon-name-part-type="genus" reg="Bembras">Bembras</tp:taxon-name-part> <tp:taxon-name-part taxon-name-part-type="species" reg="curtus">curtus</tp:taxon-name-part></tp:taxon-name><comment>Temminck &amp; Schlegel, 1843: 42, pl. 16 (fig. 6–7), Nagasaki, Japan; <xref ref-type="bibr" rid="B46">Richardson 1846</xref>: 217, listed, Japan; <xref ref-type="bibr" rid="B2">Bleeker 1853</xref>: 11, listed, Japan; <xref ref-type="bibr" rid="B3">Bleeker 1855</xref>: 16, listed, Japan; <xref ref-type="bibr" rid="B4">Bleeker 1860</xref>: 49, listed, Japan; <xref ref-type="bibr" rid="B16">Günther 1860</xref>: 191, Sea of Japan; <xref ref-type="bibr" rid="B7">Boeseman 1947</xref>: 51, Nagasaki, Japan.</comment></tp:nomenclature-citation><tp:nomenclature-citation><tp:taxon-name>
                <tp:taxon-name-part taxon-name-part-type="genus" reg="Parabembras">Parabembras</tp:taxon-name-part> <tp:taxon-name-part taxon-name-part-type="species" reg="curtus">curtus</tp:taxon-name-part></tp:taxon-name><comment>: <xref ref-type="bibr" rid="B5">Bleeker 1874</xref>: 370, new combination; <xref ref-type="bibr" rid="B6">Bleeker 1879</xref>: 12, listed, Japan; <xref ref-type="bibr" rid="B23">Jordan and Richardson 1908</xref>: 644, Kyushu, Japan (after Temminck and Schlegel, 1843); <xref ref-type="bibr" rid="B62">Weber and de Beaufort 1911</xref>: listed, 288; <xref ref-type="bibr" rid="B22">Jordan and Metz 1913</xref>: 54, listed, Busan, Korea; <xref ref-type="bibr" rid="B21">Jordan and Hubbs 1925</xref>: 281, Osaka, Japan; <xref ref-type="bibr" rid="B43">Reeves 1927</xref>: 12, listed, northeastern China and Korea; <xref ref-type="bibr" rid="B30">Liang 1951</xref>: 30, listed, Keelung, Taiwan; <xref ref-type="bibr" rid="B24">Kamohara 1952</xref>: 70, Tosa (= Kochi), Japan; <xref ref-type="bibr" rid="B29">Li 1955</xref>: 258, fig. 162, Yantai and Qingdao, Shandong, China; <xref ref-type="bibr" rid="B38">Nishibori 1959</xref>: 342, description of carotenoids; <xref ref-type="bibr" rid="B8">Chu and Jin 1963</xref>: 478, fig. 364, Zhejiang, East China Sea; <xref ref-type="bibr" rid="B25">Kamohara 1964</xref>: 77, listed, Tosa (=Kochi), Japan; <xref ref-type="bibr" rid="B58">Takegawa and Morino 1970</xref>: 386, listed, Wakasa Bay, Sea of Japan; <xref ref-type="bibr" rid="B40">Ochiai 1984</xref>: 321, pl. 288-A, in part, Pacific coast of Japan; <xref ref-type="bibr" rid="B32">Lindberg and Krasyukova 1987</xref>: 160, fig. 98 [after <xref ref-type="bibr" rid="B59">Temminck and Schlegel (1843)</xref>], Busan, Korea and East China Sea; <xref ref-type="bibr" rid="B19">Jean and Kuo 1988</xref>: 55, listed, northern Taiwan; <xref ref-type="bibr" rid="B49">Shen 1993</xref>: 260, pl. 66 (fig. 10), Taiwan; <xref ref-type="bibr" rid="B57">Suzuki and Kataoka 1997</xref>: 223, pl. 661, Owase, Mie, Japan; <xref ref-type="bibr" rid="B41">Randall and Lim 2000</xref>: 606, listed; <xref ref-type="bibr" rid="B20">Jin 2006</xref>: 490, fig. 233, Yellow Sea, Bohai Sea, northern Taiwan; <xref ref-type="bibr" rid="B48">Shao et al. 2008</xref>: 247, listed, Pintong, southern Taiwan; <xref ref-type="bibr" rid="B50">Shen and Wu 2011</xref>: 346, photo, Taiwan; <xref ref-type="bibr" rid="B36">Nakabo and Kai 2013</xref>: 718, 1950, key, Wakasa Bay and Kumano-nada, Japan southward to East China Sea; <xref ref-type="bibr" rid="B52">Shinohara et al. 2014</xref>: 247, listed, Sea of Japan; <xref ref-type="bibr" rid="B65">Yamamoto and Nagasawa 2015</xref>: 435, listed, East China and Yellow Seas.</comment></tp:nomenclature-citation><tp:nomenclature-citation><tp:taxon-name>
                <tp:taxon-name-part taxon-name-part-type="genus" reg="Parabembras">Parabembras</tp:taxon-name-part> <tp:taxon-name-part taxon-name-part-type="species" reg="curta">curta</tp:taxon-name-part></tp:taxon-name><comment>: <xref ref-type="bibr" rid="B34">Nakabo 2000</xref>: 614, Key, in part, Pacific coast of Japan; <xref ref-type="bibr" rid="B51">Shinohara et al., 2001</xref>: 318, listed, Tosa Bay; <xref ref-type="bibr" rid="B35">Nakabo 2002</xref>: 614 Key, in part, Pacific coast of Japan; <xref ref-type="bibr" rid="B53">Shinohara et al. 2005</xref>: 428, listed, Ryukyu Islands.</comment></tp:nomenclature-citation><tp:nomenclature-citation><tp:taxon-name>
                <tp:taxon-name-part taxon-name-part-type="genus" reg="Bembradium">Bembradium</tp:taxon-name-part> <tp:taxon-name-part taxon-name-part-type="species" reg="roseum">roseum</tp:taxon-name-part></tp:taxon-name><comment>(not of <xref ref-type="bibr" rid="B14">Gilbert 1905</xref>): <xref ref-type="bibr" rid="B50">Shen and Wu 2011</xref>: 345, photo, Taiwan.</comment></tp:nomenclature-citation></tp:nomenclature-citation-list></tp:nomenclature><tp:treatment-sec sec-type="material" id="SECID0EUHAE"><title>Material examined.</title><p>
            <named-content xmlns:xlink="http://www.w3.org/1999/xlink" content-type="dwc:institutional_code" xlink:type="simple">FAKU</named-content> 12176, 12280, 12371, 14289, 41439, 41441, 41443, 41445–41447, 106.0–193.1 mm SL (10 specimens), East China Sea, coll. Matsui and Takai, 20 Oct. 1949; <named-content xmlns:xlink="http://www.w3.org/1999/xlink" content-type="dwc:institutional_code" xlink:type="simple">FAKU</named-content> 34911, 145.5 mm SL (1), Yawatahama, Ehime, Japan, Kishida, Mar. 1962; <named-content xmlns:xlink="http://www.w3.org/1999/xlink" content-type="dwc:institutional_code" xlink:type="simple">FAKU</named-content> 35093, 114.8 mm SL (1), Tosa Bay, Kochi, Japan,. K. Amaoka, Mar. 1962; <named-content xmlns:xlink="http://www.w3.org/1999/xlink" content-type="dwc:institutional_code" xlink:type="simple">FAKU</named-content> 37892, 37893, 37897, 143.9–154.1 mm SL (3), Shimonoseki, Yamaguchi, Japan, N. Taniguchi, 10 Jun. 1965; <named-content xmlns:xlink="http://www.w3.org/1999/xlink" content-type="dwc:institutional_code" xlink:type="simple">FAKU</named-content> 99918, 99919, 123.3–148.2 mm SL (2), Kii Ohshima, Wakayama, Japan; <named-content xmlns:xlink="http://www.w3.org/1999/xlink" content-type="dwc:institutional_code" xlink:type="simple">FAKU</named-content> 101901, 123.3 mm SL (1), Tsushima, Nagasaki, Japan, 31 Jul. 1973; <named-content xmlns:xlink="http://www.w3.org/1999/xlink" content-type="dwc:institutional_code" xlink:type="simple">FAKU</named-content> 144461, 144462, 94.8–135.4 mm SL, Dong-gang, Pingtung, Taiwan, F. Tashiro and M. Y. Lee; <named-content xmlns:xlink="http://www.w3.org/1999/xlink" content-type="dwc:institutional_code" xlink:type="simple">NMMBA</named-content> 2820, 86.7 mm SL, Kaohsiung, Taiwan; <named-content xmlns:xlink="http://www.w3.org/1999/xlink" content-type="dwc:institutional_code" xlink:type="simple">NMMBA</named-content> 8359, 87.9 mm SL, Dong-gang, Pingtung, Taiwan, 17 Mar. 2005; <named-content xmlns:xlink="http://www.w3.org/1999/xlink" content-type="dwc:institutional_code" xlink:type="simple">NMMBA</named-content> 20313, 117.3 mm SL, Dong-gang, Pingtung, Taiwan, 25 May 2013.</p><fig id="F1" position="float" orientation="portrait"><label>Figure 1.</label><caption><p>Lateral view of the three species of <italic><tp:taxon-name><tp:taxon-name-part taxon-name-part-type="genus" reg="Parabembras">Parabembras</tp:taxon-name-part></tp:taxon-name></italic>; <bold>A</bold> <italic><tp:taxon-name><tp:taxon-name-part taxon-name-part-type="genus" reg="Parabembras">P.</tp:taxon-name-part> <tp:taxon-name-part taxon-name-part-type="species" reg="curta">curta</tp:taxon-name-part></tp:taxon-name></italic>, <named-content xmlns:xlink="http://www.w3.org/1999/xlink" content-type="dwc:institutional_code" xlink:type="simple">FAKU</named-content> 41447, 143.5 mm SL <bold>B</bold> <italic><tp:taxon-name><tp:taxon-name-part taxon-name-part-type="genus" reg="Parabembras">P.</tp:taxon-name-part> <tp:taxon-name-part taxon-name-part-type="species" reg="robinsoni">robinsoni</tp:taxon-name-part></tp:taxon-name></italic>, <named-content xmlns:xlink="http://www.w3.org/1999/xlink" content-type="dwc:institutional_code" xlink:type="simple">NSMT</named-content>-P 129791, 165.1 mm SL <bold>C</bold> <italic><tp:taxon-name><tp:taxon-name-part taxon-name-part-type="genus" reg="Parabembras">P.</tp:taxon-name-part> <tp:taxon-name-part taxon-name-part-type="species" reg="multisquamata">multisquamata</tp:taxon-name-part></tp:taxon-name></italic>, holotype, <named-content xmlns:xlink="http://www.w3.org/1999/xlink" content-type="dwc:institutional_code" xlink:type="simple">MNHN</named-content>-IC-2008-1516, 167.3 mm SL. White line indicates anus.</p></caption><graphic xmlns:xlink="http://www.w3.org/1999/xlink" xlink:href="zookeys-740-059-g001.jpg" position="float" orientation="portrait" xlink:type="simple" id="oo_188417.jpg"/></fig><fig id="F2" position="float" orientation="portrait"><label>Figure 2.</label><caption><p>Lateral and dorsal views of the head of the three species of <italic><tp:taxon-name><tp:taxon-name-part taxon-name-part-type="genus" reg="Parabembras">Parabembras</tp:taxon-name-part></tp:taxon-name></italic>; <bold>A</bold> <italic><tp:taxon-name><tp:taxon-name-part taxon-name-part-type="genus" reg="Parabembras">P.</tp:taxon-name-part> <tp:taxon-name-part taxon-name-part-type="species" reg="curta">curta</tp:taxon-name-part></tp:taxon-name></italic>, <named-content xmlns:xlink="http://www.w3.org/1999/xlink" content-type="dwc:institutional_code" xlink:type="simple">FAKU</named-content> 41447, 143.5 mm SL <bold>B</bold> <italic><tp:taxon-name><tp:taxon-name-part taxon-name-part-type="genus" reg="Parabembras">P.</tp:taxon-name-part> <tp:taxon-name-part taxon-name-part-type="species" reg="robinsoni">robinsoni</tp:taxon-name-part></tp:taxon-name></italic>, <named-content xmlns:xlink="http://www.w3.org/1999/xlink" content-type="dwc:institutional_code" xlink:type="simple">NSMT</named-content>-P 129791, 165.1 mm SL <bold>C</bold> <italic><tp:taxon-name><tp:taxon-name-part taxon-name-part-type="genus" reg="Parabembras">P.</tp:taxon-name-part> <tp:taxon-name-part taxon-name-part-type="species" reg="multisquamata">multisquamata</tp:taxon-name-part></tp:taxon-name></italic>, holotype, <named-content xmlns:xlink="http://www.w3.org/1999/xlink" content-type="dwc:institutional_code" xlink:type="simple">MNHN</named-content>-IC-2008-1516, 167.3 mm SL. Bars equal to 10 mm.</p></caption><graphic xmlns:xlink="http://www.w3.org/1999/xlink" xlink:href="zookeys-740-059-g002.jpg" position="float" orientation="portrait" xlink:type="simple" id="oo_188418.jpg"/></fig></tp:treatment-sec><tp:treatment-sec sec-type="diagnosis" id="SECID0E5NAE"><title>Diagnosis.</title><p>
            <italic><tp:taxon-name><tp:taxon-name-part taxon-name-part-type="genus" reg="Parabembras">Parabembras</tp:taxon-name-part> <tp:taxon-name-part taxon-name-part-type="species" reg="curta">curta</tp:taxon-name-part></tp:taxon-name></italic> is distinguished from <italic><tp:taxon-name><tp:taxon-name-part taxon-name-part-type="genus" reg="Parabembras">P.</tp:taxon-name-part> <tp:taxon-name-part taxon-name-part-type="species" reg="robinsoni">robinsoni</tp:taxon-name-part></tp:taxon-name></italic> in the absence of a symphyseal knob on the lower jaw (vs. distinct symphyseal knob in <italic><tp:taxon-name><tp:taxon-name-part taxon-name-part-type="genus" reg="Parabembras">P.</tp:taxon-name-part> <tp:taxon-name-part taxon-name-part-type="species" reg="robinsoni">robinsoni</tp:taxon-name-part></tp:taxon-name></italic>), presence of a single preocular spine (vs. two preocular spines), and presence of two robust lachrymal spines (vs. a single robust lachrymal spine). It is further distinguished from <italic><tp:taxon-name><tp:taxon-name-part taxon-name-part-type="genus" reg="Parabembras">P.</tp:taxon-name-part> <tp:taxon-name-part taxon-name-part-type="species" reg="multisquamata">multisquamata</tp:taxon-name-part></tp:taxon-name></italic>, in having 6–8 supraocular spines (vs. 9–11 supraocular spines in <italic><tp:taxon-name><tp:taxon-name-part taxon-name-part-type="genus" reg="Parabembras">P.</tp:taxon-name-part> <tp:taxon-name-part taxon-name-part-type="species" reg="multisquamata">multisquamata</tp:taxon-name-part></tp:taxon-name></italic>); nine (rarely eight) spines in the first dorsal fin (vs. 10 spines); 34–39 pored lateral-line scales (vs. 40–44 pored lateral line scales).</p><!--PageBreak--></tp:treatment-sec><tp:treatment-sec sec-type="description" id="SECID0E3PAE"><title>Description.</title><p>Measurements are shown in Table <xref ref-type="table" rid="T1">1</xref>. Body cylindrical, posteriorly weakly compressed, completely covered with ctenoid scales. Nasal spine simple, dorsoposteriorly directed. Anterior lachrymal with single robust spine, posterolaterally directed, in some specimens with small additional spine anteriorly; posterior lachrymal with sharp spine, posteroventrally directed. Single preocular spine present. Interorbital region narrow and weekly depressed, with 6–8 supraocular spines. Single postocular spine present, slightly larger than posteriormost supraocular spine. Suborbital ridge strongly or moderately developed, with three robust spines; tip of anteriormost spine below center of eye, second below posterior margin of eye, posteriormost below pterotic spine. Parietal spine robust and sharp, posteriorly directed. Three nuchal spines, one each on supratemporal, posttemporal, and supracleithrum, respectively; posttemporal in some specimens with additional spine. Pterotic with single sharp posteriorly directed spine. Preopercle with single robust posteriorly directed spine, in some specimens with supplementary spine; ventral margin of preopercle smooth. Opercle with upper and lower spines, directed slightly dorsoposteriorly and ventroposteriorly, respectively. Dermal flaps on head absent, except for flap on anterior nostril. Gill rakers blunt, usually four (in some specimens five) on upper limb; 11–13 (modally 12) on lower limb, including single (longest) raker at angle. Lateral line running parallel to dorsal contour of body, extending beyond caudal-fin base; 34–39 (modally 36) pored lateral line scales on body and 2–3 on caudal fin, each with single, robust tube.</p><table-wrap id="T1" position="float" orientation="portrait"><label>Table 1.</label><caption><p>Counts and measurements of three species of <italic><tp:taxon-name><tp:taxon-name-part taxon-name-part-type="genus" reg="Parabembras">Parabembras</tp:taxon-name-part></tp:taxon-name></italic>.</p></caption><table id="TID0EYKAC" rules="all"><tbody><tr><th rowspan="3" colspan="1"/><th rowspan="1" colspan="2">
                    <italic><tp:taxon-name><tp:taxon-name-part taxon-name-part-type="genus" reg="Parabembras">Parabembras</tp:taxon-name-part> <tp:taxon-name-part taxon-name-part-type="species" reg="curtus">curtus</tp:taxon-name-part></tp:taxon-name></italic>
                  </th><th rowspan="1" colspan="1">
                    <italic><tp:taxon-name><tp:taxon-name-part taxon-name-part-type="genus" reg="Parabembras">P.</tp:taxon-name-part> <tp:taxon-name-part taxon-name-part-type="species" reg="robinsoni">robinsoni</tp:taxon-name-part></tp:taxon-name></italic>
                  </th><th rowspan="1" colspan="1"/><th rowspan="1" colspan="2">
                    <italic><tp:taxon-name><tp:taxon-name-part taxon-name-part-type="genus" reg="Parabembras">P.</tp:taxon-name-part> <tp:taxon-name-part taxon-name-part-type="species" reg="multisquamus">multisquamus</tp:taxon-name-part></tp:taxon-name></italic>
                  </th><th rowspan="1" colspan="2"/></tr><tr><th rowspan="1" colspan="1">
                    <italic>n</italic>=23</th><th rowspan="1" colspan="1"/><th rowspan="1" colspan="1">
                    <italic>n</italic>=9</th><th rowspan="1" colspan="1"/><th rowspan="1" colspan="1">Holotype</th><th rowspan="1" colspan="3">Paratypes (<italic>n</italic>=3)</th></tr><tr><th rowspan="1" colspan="1">Range</th><th rowspan="1" colspan="1">Mean</th><th rowspan="1" colspan="1">Range</th><th rowspan="1" colspan="1">Mean</th><th rowspan="1" colspan="1"/><th rowspan="1" colspan="2">Range</th><th rowspan="1" colspan="1">Mean</th></tr><tr><td rowspan="1" colspan="1">Standard length (SL in mm)</td><td rowspan="1" colspan="1"/><td rowspan="1" colspan="1"/><td rowspan="1" colspan="1"/><td rowspan="1" colspan="1"/><td rowspan="1" colspan="1">167.3</td><td rowspan="1" colspan="2">146.4–186.9</td><td rowspan="1" colspan="1"/></tr><tr><td rowspan="1" colspan="9">in % SL</td></tr><tr><td rowspan="1" colspan="1">Head length</td><td rowspan="1" colspan="1">40.0–43.8</td><td rowspan="1" colspan="1">41.6</td><td rowspan="1" colspan="1">37.7–43.9</td><td rowspan="1" colspan="1">41.6</td><td rowspan="1" colspan="1">40.6</td><td rowspan="1" colspan="2">40.3–42.2</td><td rowspan="1" colspan="1">41.2</td></tr><tr><td rowspan="1" colspan="1">Snout length</td><td rowspan="1" colspan="1">9.7–11.0</td><td rowspan="1" colspan="1">10.4</td><td rowspan="1" colspan="1">10.4–12.4</td><td rowspan="1" colspan="1">11.2</td><td rowspan="1" colspan="1">10.6</td><td rowspan="1" colspan="2">10.1–10.7</td><td rowspan="1" colspan="1">10.4</td></tr><tr><td rowspan="1" colspan="1">Orbit diameter</td><td rowspan="1" colspan="1">11.3–14.2</td><td rowspan="1" colspan="1">12.5</td><td rowspan="1" colspan="1">11.7–14.1</td><td rowspan="1" colspan="1">12.6</td><td rowspan="1" colspan="1">12.0</td><td rowspan="1" colspan="2">12.3–13.9</td><td rowspan="1" colspan="1">13.0</td></tr><tr><td rowspan="1" colspan="1">Body depth 1</td><td rowspan="1" colspan="1">16.0–20.6</td><td rowspan="1" colspan="1">18.2</td><td rowspan="1" colspan="1">14.7–18.6</td><td rowspan="1" colspan="1">17.1</td><td rowspan="1" colspan="1">16.9</td><td rowspan="1" colspan="2">17.9–19.8</td><td rowspan="1" colspan="1">18.7</td></tr><tr><td rowspan="1" colspan="1">Body depth 2</td><td rowspan="1" colspan="1">15.2–18.1</td><td rowspan="1" colspan="1">16.6</td><td rowspan="1" colspan="1">13.6–16.2</td><td rowspan="1" colspan="1">14.8</td><td rowspan="1" colspan="1">16.1</td><td rowspan="1" colspan="2">16.5–17.4</td><td rowspan="1" colspan="1">17.0</td></tr><tr><td rowspan="1" colspan="1">Body width</td><td rowspan="1" colspan="1">15.9–19.6</td><td rowspan="1" colspan="1">17.8</td><td rowspan="1" colspan="1">13.9–18.8</td><td rowspan="1" colspan="1">16.2</td><td rowspan="1" colspan="1">15.1</td><td rowspan="1" colspan="2">14.6–16.8</td><td rowspan="1" colspan="1">15.8</td></tr><tr><td rowspan="1" colspan="1">Caudal peduncle depth</td><td rowspan="1" colspan="1">8.3–10.1</td><td rowspan="1" colspan="1">9.1</td><td rowspan="1" colspan="1">7.6–8.9</td><td rowspan="1" colspan="1">8.1</td><td rowspan="1" colspan="1">9.6</td><td rowspan="1" colspan="2">9.6–10.4</td><td rowspan="1" colspan="1">10.0</td></tr><tr><td rowspan="1" colspan="1">Upper jaw length</td><td rowspan="1" colspan="1">13.9–15.9</td><td rowspan="1" colspan="1">15.1</td><td rowspan="1" colspan="1">15.8–18.3</td><td rowspan="1" colspan="1">16.6</td><td rowspan="1" colspan="1">15.2</td><td rowspan="1" colspan="2">15.7–16.5</td><td rowspan="1" colspan="1">16.0</td></tr><tr><td rowspan="1" colspan="1">Predorsal fin length 1</td><td rowspan="1" colspan="1">37.8–41.2</td><td rowspan="1" colspan="1">39.3</td><td rowspan="1" colspan="1">37.4–41.3</td><td rowspan="1" colspan="1">39.2</td><td rowspan="1" colspan="1">40.3</td><td rowspan="1" colspan="2">38.1–40.9</td><td rowspan="1" colspan="1">39.6</td></tr><tr><td rowspan="1" colspan="1">Predorsal fin length 2</td><td rowspan="1" colspan="1">64.9–67.8</td><td rowspan="1" colspan="1">66.4</td><td rowspan="1" colspan="1">65.4–69.4</td><td rowspan="1" colspan="1">67.2</td><td rowspan="1" colspan="1">65.9</td><td rowspan="1" colspan="2">63.7–66.7</td><td rowspan="1" colspan="1">65.2</td></tr><tr><td rowspan="1" colspan="1">Preanal fin length</td><td rowspan="1" colspan="1">66.9–71.7</td><td rowspan="1" colspan="1">69.0</td><td rowspan="1" colspan="1">64.7–66.3</td><td rowspan="1" colspan="1">65.4</td><td rowspan="1" colspan="1">65.3</td><td rowspan="1" colspan="2">66.0–68.5</td><td rowspan="1" colspan="1">66.9</td></tr><tr><td rowspan="1" colspan="1">Preanal length</td><td rowspan="1" colspan="1">61.0–65.5</td><td rowspan="1" colspan="1">63.3</td><td rowspan="1" colspan="1">56.6–60.1</td><td rowspan="1" colspan="1">58.5</td><td rowspan="1" colspan="1">58.2</td><td rowspan="1" colspan="2">60.1–62.0</td><td rowspan="1" colspan="1">60.9</td></tr><tr><td rowspan="1" colspan="1">Prepelvic length</td><td rowspan="1" colspan="1">34.5–39.8</td><td rowspan="1" colspan="1">37.5</td><td rowspan="1" colspan="1">36.5–39.1</td><td rowspan="1" colspan="1">37.5</td><td rowspan="1" colspan="1">37.2</td><td rowspan="1" colspan="2">37.5–40.3</td><td rowspan="1" colspan="1">39.2</td></tr><tr><td rowspan="1" colspan="1">Pectoral fin length</td><td rowspan="1" colspan="1">22.5–28.4</td><td rowspan="1" colspan="1">26.3</td><td rowspan="1" colspan="1">22.6–27.3</td><td rowspan="1" colspan="1">25.4</td><td rowspan="1" colspan="1">26.4</td><td rowspan="1" colspan="2">24.2–28.5</td><td rowspan="1" colspan="1">26.6</td></tr><tr><td rowspan="1" colspan="1">Prepectoral fin length</td><td rowspan="1" colspan="1">36.9–40.9</td><td rowspan="1" colspan="1">38.4</td><td rowspan="1" colspan="1">38.8–42.2</td><td rowspan="1" colspan="1">40.0</td><td rowspan="1" colspan="1">38.9</td><td rowspan="1" colspan="2">38.9–39.6</td><td rowspan="1" colspan="1">39.3</td></tr><tr><td rowspan="1" colspan="1">Pelvic fin length</td><td rowspan="1" colspan="1">16.7–19.8</td><td rowspan="1" colspan="1">18.5</td><td rowspan="1" colspan="1">16.3–18.8</td><td rowspan="1" colspan="1">17.5</td><td rowspan="1" colspan="1">16.3</td><td rowspan="1" colspan="2">16.0–19.4</td><td rowspan="1" colspan="1">17.2</td></tr><tr><td rowspan="1" colspan="1">Pelvic fin spine length</td><td rowspan="1" colspan="1">9.5–14.0</td><td rowspan="1" colspan="1">11.5</td><td rowspan="1" colspan="1">9.6–11.5</td><td rowspan="1" colspan="1">10.5</td><td rowspan="1" colspan="1">10.6</td><td rowspan="1" colspan="2">10.2–13.0</td><td rowspan="1" colspan="1">11.5</td></tr><tr><td rowspan="1" colspan="9">Lengths of first dorsal fin</td></tr><tr><td rowspan="1" colspan="1">1st dorsal-fin spine</td><td rowspan="1" colspan="1">2.4–3.9</td><td rowspan="1" colspan="1">2.9</td><td rowspan="1" colspan="1">1.7–4.4</td><td rowspan="1" colspan="1">2.7</td><td rowspan="1" colspan="1">2.6</td><td rowspan="1" colspan="2">2.1–3.0</td><td rowspan="1" colspan="1">2.6</td></tr><tr><td rowspan="1" colspan="1">2nd dorsal-fin spine</td><td rowspan="1" colspan="1">4.4–7.9</td><td rowspan="1" colspan="1">6.3</td><td rowspan="1" colspan="1">4.5–8.3</td><td rowspan="1" colspan="1">6.1</td><td rowspan="1" colspan="1">6.5</td><td rowspan="1" colspan="2">5.4–7.4</td><td rowspan="1" colspan="1">6.4</td></tr><tr><td rowspan="1" colspan="1">3rd dorsal-fin spine</td><td rowspan="1" colspan="1">10.0–14.0</td><td rowspan="1" colspan="1">11.8</td><td rowspan="1" colspan="1">8.3–12.3</td><td rowspan="1" colspan="1">10.2</td><td rowspan="1" colspan="1">11.1</td><td rowspan="1" colspan="2">10.6–11.3</td><td rowspan="1" colspan="1">11.0</td></tr><tr><td rowspan="1" colspan="1">4th dorsal-fin spine</td><td rowspan="1" colspan="1">14.4–20.6</td><td rowspan="1" colspan="1">16.5</td><td rowspan="1" colspan="1">11.6–15.3</td><td rowspan="1" colspan="1">14.0</td><td rowspan="1" colspan="1">14.6</td><td rowspan="1" colspan="2">14.7–14.7</td><td rowspan="1" colspan="1">14.7</td></tr><tr><td rowspan="1" colspan="1">5th dorsal-fin spine</td><td rowspan="1" colspan="1">15.0–20.9</td><td rowspan="1" colspan="1">17.7</td><td rowspan="1" colspan="1">12.5–15.8</td><td rowspan="1" colspan="1">14.1</td><td rowspan="1" colspan="1">14.8</td><td rowspan="1" colspan="2">13.7–15.1</td><td rowspan="1" colspan="1">14.4</td></tr><tr><td rowspan="1" colspan="9">Lengths of second dorsal fin</td></tr><tr><td rowspan="1" colspan="1">1st dorsal-fin spine</td><td rowspan="1" colspan="1">13.3–17.3</td><td rowspan="1" colspan="1">15.2</td><td rowspan="1" colspan="1">10.6–14.1</td><td rowspan="1" colspan="1">12.2</td><td rowspan="1" colspan="1">11.1</td><td rowspan="1" colspan="2">10.4–12.5</td><td rowspan="1" colspan="1">11.3</td></tr><tr><td rowspan="1" colspan="1">1st dorsal-fin ray</td><td rowspan="1" colspan="1">15.4–18.1</td><td rowspan="1" colspan="1">16.6</td><td rowspan="1" colspan="1">13.1–15.9</td><td rowspan="1" colspan="1">15.0</td><td rowspan="1" colspan="1">15.7</td><td rowspan="1" colspan="2">14.9–16.7</td><td rowspan="1" colspan="1">16.0</td></tr><tr><td rowspan="1" colspan="1">1st anal-fin spine</td><td rowspan="1" colspan="1">4.0–7.1</td><td rowspan="1" colspan="1">5.6</td><td rowspan="1" colspan="1">3.4–5.1</td><td rowspan="1" colspan="1">4.1</td><td rowspan="1" colspan="1">5.1</td><td rowspan="1" colspan="2">5.2–5.7</td><td rowspan="1" colspan="1">5.5</td></tr><tr><td rowspan="1" colspan="1">2nd anal-fin spine</td><td rowspan="1" colspan="1">7.8–14.8</td><td rowspan="1" colspan="1">11.3</td><td rowspan="1" colspan="1">8.9–11.2</td><td rowspan="1" colspan="1">10.1</td><td rowspan="1" colspan="1">11.9</td><td rowspan="1" colspan="2">10.6–13.1</td><td rowspan="1" colspan="1">12.0</td></tr><tr><td rowspan="1" colspan="1">3rd anal-fin spine</td><td rowspan="1" colspan="1">8.1–11.1</td><td rowspan="1" colspan="1">9.3</td><td rowspan="1" colspan="1">7.9–10.1</td><td rowspan="1" colspan="1">9.2</td><td rowspan="1" colspan="1">10.1</td><td rowspan="1" colspan="2">9.1–11.2</td><td rowspan="1" colspan="1">10.1</td></tr><tr><td rowspan="1" colspan="1">1st anal-fin ray</td><td rowspan="1" colspan="1">12.1–16.9</td><td rowspan="1" colspan="1">14.2</td><td rowspan="1" colspan="1">12.2–14.2</td><td rowspan="1" colspan="1">13.3</td><td rowspan="1" colspan="1">13.9</td><td rowspan="1" colspan="2">13.3–15.5</td><td rowspan="1" colspan="1">14.3</td></tr><tr><td rowspan="1" colspan="1">Counts</td><td rowspan="1" colspan="1"/><td rowspan="1" colspan="1">Mode</td><td rowspan="1" colspan="1"/><td rowspan="1" colspan="1">Mode</td><td rowspan="1" colspan="1"/><td rowspan="1" colspan="2"/><td rowspan="1" colspan="1">Mode</td></tr><tr><td rowspan="1" colspan="1">Dorsal fin</td><td rowspan="1" colspan="1">VIII–IX-I, 8</td><td rowspan="1" colspan="1">IX-I, 8</td><td rowspan="1" colspan="1">X–XI-I, 8–9</td><td rowspan="1" colspan="1">XI-I, 9</td><td rowspan="1" colspan="1">X-I, 8</td><td rowspan="1" colspan="2">IX–X-I, 8</td><td rowspan="1" colspan="1">X-I, 8</td></tr><tr><td rowspan="1" colspan="1">Anal fin</td><td rowspan="1" colspan="1">III, 5</td><td rowspan="1" colspan="1">III, 5</td><td rowspan="1" colspan="1">III, 5</td><td rowspan="1" colspan="1">III, 5</td><td rowspan="1" colspan="1">III, 5</td><td rowspan="1" colspan="2">III, 5</td><td rowspan="1" colspan="1">III, 5</td></tr><tr><td rowspan="1" colspan="1">Pectoral fin</td><td rowspan="1" colspan="1">20–22</td><td rowspan="1" colspan="1">21</td><td rowspan="1" colspan="1">19–21</td><td rowspan="1" colspan="1">20</td><td rowspan="1" colspan="1">19</td><td rowspan="1" colspan="2">19–20</td><td rowspan="1" colspan="1">20</td></tr><tr><td rowspan="1" colspan="1">Pored lateral line scales</td><td rowspan="1" colspan="1">34–39</td><td rowspan="1" colspan="1">36, 37</td><td rowspan="1" colspan="1">38–41</td><td rowspan="1" colspan="1">40</td><td rowspan="1" colspan="1">44</td><td rowspan="1" colspan="2">40–44</td><td rowspan="1" colspan="1">43</td></tr><tr><td rowspan="1" colspan="1">Gill rakers</td><td rowspan="1" colspan="1">4–5+11–13</td><td rowspan="1" colspan="1">4+12</td><td rowspan="1" colspan="1">4–5+14–16</td><td rowspan="1" colspan="1">5+15</td><td rowspan="1" colspan="1">5+14</td><td rowspan="1" colspan="2">4–5+12</td><td rowspan="1" colspan="1">5+12</td></tr></tbody></table></table-wrap><p>Mouth large, slightly oblique; maxilla reaching anterior rim of pupil; posterior margin of maxilla with distinct notch. Upper half of maxilla fitting within groove below suborbital ridge. Symphyseal knob absent from lower jaw. Upper and lower jaws with villiform teeth arranged in a band; vomer V-shaped, with villiform teeth; tooth band on palatine narrow.</p><p>First dorsal fin originating above level of pectoral-fin base, with usually nine spines (rarely eight), gradually increasing in length to fifth spine. First and second dorsal fins well separated. Second dorsal fin with one spine and eight soft rays; first soft ray somewhat longer than spine. Second dorsal and anal fins opposite each other, nearly equal in length and height; origin of latter slightly posterior to that of former. Caudal fin rounded. Pectoral fin rounded, upper half somewhat longer than lower half; its tip not reaching to level of anus, usually with 20–22 rays (modally 21), the lower 3–8 rays unbranched.</p><p>
            <italic>Coloration</italic>. In fresh condition, head and body reddish orange, white ventrally; faint dark red saddle below first and second dorsal fins, respectively; fins red, interradial membranes pale red; posterior half of caudal fin dark red. In preserved specimens, head and body pale brown; fins pale gray without any markings.</p></tp:treatment-sec><tp:treatment-sec sec-type="distribution" id="SECID0EBQAG"><title>Geographical distribution.</title><p>Known from the western Pacific Ocean; Wakasa Bay of Sea of Japan and Kumano-nada, Pacific coast of Japan and Korea south to China and Taiwan (East China Sea, Yellow Sea, Bohai, and northern part of South China Sea) (Fig. <xref ref-type="fig" rid="F3">3</xref>). Benthic, on sandy mud substrate from depths of 60–141 m (Chu and Jin, 1963; Nakabo and Kai, 2013; present study).</p><fig id="F3" position="float" orientation="portrait"><label>Figure 3.</label><caption><p>Distribution of the three species of <italic><tp:taxon-name><tp:taxon-name-part taxon-name-part-type="genus" reg="Parabembras">Parabembras</tp:taxon-name-part></tp:taxon-name></italic> in the Indo-West Pacific. Circles, <italic><tp:taxon-name><tp:taxon-name-part taxon-name-part-type="genus" reg="Parabembras">P.</tp:taxon-name-part> <tp:taxon-name-part taxon-name-part-type="species" reg="curta">curta</tp:taxon-name-part></tp:taxon-name></italic>; squares, <italic><tp:taxon-name><tp:taxon-name-part taxon-name-part-type="genus" reg="Parabembras">P.</tp:taxon-name-part> <tp:taxon-name-part taxon-name-part-type="species" reg="robinsoni">robinsoni</tp:taxon-name-part></tp:taxon-name></italic>; stars, <italic><tp:taxon-name><tp:taxon-name-part taxon-name-part-type="genus" reg="Parabembras">P.</tp:taxon-name-part> <tp:taxon-name-part taxon-name-part-type="species" reg="multisquamata">multisquamata</tp:taxon-name-part></tp:taxon-name></italic>. Closed symbols - based on specimens examined in this study; open symbols - based on literature records. Map was made with layers from Natural Earth, free vector and raster map data at: <ext-link xmlns:xlink="http://www.w3.org/1999/xlink" xlink:type="simple" ext-link-type="uri" xlink:href="http://naturalearthdata.com">http://naturalearthdata.com</ext-link>.</p></caption><graphic xmlns:xlink="http://www.w3.org/1999/xlink" xlink:href="zookeys-740-059-g003.jpg" position="float" orientation="portrait" xlink:type="simple" id="oo_188419.jpg"/></fig></tp:treatment-sec><tp:treatment-sec sec-type="remarks" id="SECID0EFSAG"><title>Remarks.</title><p>
            <italic><tp:taxon-name><tp:taxon-name-part taxon-name-part-type="genus" reg="Parabembras">Parabembras</tp:taxon-name-part> <tp:taxon-name-part taxon-name-part-type="species" reg="curta">curta</tp:taxon-name-part></tp:taxon-name></italic> was originally described as a member of <italic><tp:taxon-name><tp:taxon-name-part taxon-name-part-type="genus" reg="Bembras">Bembras</tp:taxon-name-part></tp:taxon-name></italic> by <xref ref-type="bibr" rid="B59">Temminck and Schlegel (1843)</xref> on the basis of the specimens collected in Japan 1823–1834 by Philipp von. Siebold and Heinrich Bürger. <xref ref-type="bibr" rid="B7">Boeseman (1947)</xref> reviewed the Siebold and Bürger’s collection, and designated RMNH-D 682 as the lectotype and RMNH-D 2057 as paralectotype of the species. According to <xref ref-type="bibr" rid="B7">Boeseman (1947)</xref>, the lectotype has nine spines in the first dorsal fin and the paralectotype has eight spines. The figure of the species given in the original description is characterized as having <!--PageBreak-->eight spines in first dorsal fin, one spine and eight rays in the second dorsal fin, a single preocular spine, seven supraorbital spines, and two robust lacrimal spines. The photo of RMNH-D 682 published by <xref ref-type="bibr" rid="B64">Yamaguchi and Machida (2003)</xref> indicates clearly the absence of a symphyseal knob on the lower jaw.</p><p>The short description of <italic><tp:taxon-name><tp:taxon-name-part taxon-name-part-type="genus" reg="Parabembras">P.</tp:taxon-name-part> <tp:taxon-name-part taxon-name-part-type="species" reg="curta">curta</tp:taxon-name-part></tp:taxon-name></italic> given by <xref ref-type="bibr" rid="B16">Günther (1860)</xref> agrees with the present specimens in the nine spines in the first dorsal fin. <xref ref-type="bibr" rid="B21">Jordan and Hubbs (1925)</xref>, who established the family <tp:taxon-name><tp:taxon-name-part taxon-name-part-type="family">Parabembridae</tp:taxon-name-part></tp:taxon-name> (originally as <tp:taxon-name><tp:taxon-name-part taxon-name-part-type="family">Parabembradidae</tp:taxon-name-part></tp:taxon-name>), described <italic><tp:taxon-name><tp:taxon-name-part taxon-name-part-type="genus" reg="Parabembras">P.</tp:taxon-name-part> <tp:taxon-name-part taxon-name-part-type="species" reg="curta">curta</tp:taxon-name-part></tp:taxon-name></italic> as having nine spines in the first dorsal fin and two spines and seven rays in the second dorsal fin. Although the count of spines in the second dorsal fin is not usual for any three species recognized here, the counts of pored lateral line scales (37), gill rakers on lower limb (11) and supraocular spines (6) agreed well with the present specimens of <italic><tp:taxon-name><tp:taxon-name-part taxon-name-part-type="genus" reg="Parabembras">P.</tp:taxon-name-part> <tp:taxon-name-part taxon-name-part-type="species" reg="curta">curta</tp:taxon-name-part></tp:taxon-name></italic>. The descriptions of <italic><tp:taxon-name><tp:taxon-name-part taxon-name-part-type="genus" reg="Parabembras">P.</tp:taxon-name-part> <tp:taxon-name-part taxon-name-part-type="species" reg="curta">curta</tp:taxon-name-part></tp:taxon-name></italic> from the East China Sea given by <xref ref-type="bibr" rid="B29">Li (1955)</xref>, <xref ref-type="bibr" rid="B8">Chu and Jin (1963)</xref> and <xref ref-type="bibr" rid="B20">Jin (2006)</xref> and that from Kochi, Japan by <xref ref-type="bibr" rid="B24">Kamohara (1952)</xref> are referable to the species identified here with reference to the counts of dorsal-fin spine (9) and lateral line scales (35–40). <xref ref-type="bibr" rid="B32">Lindberg and Krasyukova (1987)</xref> recorded <italic><tp:taxon-name><tp:taxon-name-part taxon-name-part-type="genus" reg="Parabembras">P.</tp:taxon-name-part> <tp:taxon-name-part taxon-name-part-type="species" reg="curta">curta</tp:taxon-name-part></tp:taxon-name></italic> on the basis of four specimens from Busan (Korea) and the East China Sea. They characterized the species as having nine spines in the first dorsal fin and 36–38 lateral line scales, which agrees with counts in the present specimens of <italic><tp:taxon-name><tp:taxon-name-part taxon-name-part-type="genus" reg="Parabembras">P.</tp:taxon-name-part> <tp:taxon-name-part taxon-name-part-type="species" reg="curta">curta</tp:taxon-name-part></tp:taxon-name></italic>. <xref ref-type="bibr" rid="B57">Suzuki and Kataoka (1997)</xref> characterized <italic><tp:taxon-name><tp:taxon-name-part taxon-name-part-type="genus" reg="Parabembras">P.</tp:taxon-name-part> <tp:taxon-name-part taxon-name-part-type="species" reg="curta">curta</tp:taxon-name-part></tp:taxon-name></italic> from Mie Prefecture, Japan as having 10 spines in the first dorsal fin. Although the count of dorsal–fin spines was rather similar to <italic><tp:taxon-name><tp:taxon-name-part taxon-name-part-type="genus" reg="Parabembras">Parabembras</tp:taxon-name-part> <tp:taxon-name-part taxon-name-part-type="species" reg="multisquamata">multisquamata</tp:taxon-name-part></tp:taxon-name></italic> described below, the pectoral fin of their specimen does <!--PageBreak-->not reach to anus, matching the condition of the present specimens of <italic><tp:taxon-name><tp:taxon-name-part taxon-name-part-type="genus" reg="Parabembras">P.</tp:taxon-name-part> <tp:taxon-name-part taxon-name-part-type="species" reg="curta">curta</tp:taxon-name-part></tp:taxon-name></italic>. In addition, the established distributional range of <italic><tp:taxon-name><tp:taxon-name-part taxon-name-part-type="genus" reg="Parabembras">P.</tp:taxon-name-part> <tp:taxon-name-part taxon-name-part-type="species" reg="curta">curta</tp:taxon-name-part></tp:taxon-name></italic> is close to the locality of <xref ref-type="bibr" rid="B57">Suzuki and Kataoka’s (1997)</xref> specimen. The short description of <italic><tp:taxon-name><tp:taxon-name-part taxon-name-part-type="genus" reg="Parabembras">P.</tp:taxon-name-part> <tp:taxon-name-part taxon-name-part-type="species" reg="curta">curta</tp:taxon-name-part></tp:taxon-name></italic> given by <xref ref-type="bibr" rid="B40">Ochiai (1984)</xref> apparently includes several species recognized here, because he assumed that <italic><tp:taxon-name><tp:taxon-name-part taxon-name-part-type="genus" reg="Parabembras">P.</tp:taxon-name-part> <tp:taxon-name-part taxon-name-part-type="species" reg="curta">curta</tp:taxon-name-part></tp:taxon-name></italic> was widely distributed in the Indo-West Pacific, and also presented a wide range in the count of dorsal-fin rays (IX–X-I, 7–9) (which apparently also includes <italic><tp:taxon-name><tp:taxon-name-part taxon-name-part-type="genus" reg="Parabembras">P.</tp:taxon-name-part> <tp:taxon-name-part taxon-name-part-type="species" reg="multisquamata">multisquamata</tp:taxon-name-part></tp:taxon-name></italic> and <italic><tp:taxon-name><tp:taxon-name-part taxon-name-part-type="genus" reg="Parabembras">P.</tp:taxon-name-part> <tp:taxon-name-part taxon-name-part-type="species" reg="robinsoni">robinsoni</tp:taxon-name-part></tp:taxon-name></italic>). The photograph provided by <xref ref-type="bibr" rid="B40">Ochiai (1984)</xref> agrees with the present specimens of <italic><tp:taxon-name><tp:taxon-name-part taxon-name-part-type="genus" reg="Parabembras">P.</tp:taxon-name-part> <tp:taxon-name-part taxon-name-part-type="species" reg="curta">curta</tp:taxon-name-part></tp:taxon-name></italic> in the short pectoral fin (not reaching to the anus) and absence of a symphyseal knob. The description of <xref ref-type="bibr" rid="B49">Shen (1993)</xref> apparently followed that of <xref ref-type="bibr" rid="B40">Ochiai (1984)</xref>, but the photograph provided by him is referable to <italic><tp:taxon-name><tp:taxon-name-part taxon-name-part-type="genus" reg="Parabembras">P.</tp:taxon-name-part> <tp:taxon-name-part taxon-name-part-type="species" reg="curtus">curtus</tp:taxon-name-part></tp:taxon-name></italic> recognized by the short pectoral fin (not reaching to the anus) and absence of a symphyseal knob. The keys and short descriptions of <italic><tp:taxon-name><tp:taxon-name-part taxon-name-part-type="genus" reg="Parabembras">P.</tp:taxon-name-part> <tp:taxon-name-part taxon-name-part-type="species" reg="curtus">curtus</tp:taxon-name-part></tp:taxon-name></italic> presented by <xref ref-type="bibr" rid="B34">Nakabo (2000</xref>; <xref ref-type="bibr" rid="B35">2002</xref>) also apparently followed <xref ref-type="bibr" rid="B40">Ochiai (1984)</xref>. The images of <italic><tp:taxon-name><tp:taxon-name-part taxon-name-part-type="genus" reg="Parabembras">P.</tp:taxon-name-part> <tp:taxon-name-part taxon-name-part-type="species" reg="curta">curta</tp:taxon-name-part></tp:taxon-name></italic> and <italic><tp:taxon-name><tp:taxon-name-part taxon-name-part-type="genus" reg="Bembradium">Bembradium</tp:taxon-name-part> <tp:taxon-name-part taxon-name-part-type="species" reg="roseum">roseum</tp:taxon-name-part></tp:taxon-name></italic> Gilbert, 1905 published by <xref ref-type="bibr" rid="B50">Shen and Wu (2011)</xref> are here both identified as <italic><tp:taxon-name><tp:taxon-name-part taxon-name-part-type="genus" reg="Parabembras">P.</tp:taxon-name-part> <tp:taxon-name-part taxon-name-part-type="species" reg="curta">curta</tp:taxon-name-part></tp:taxon-name></italic> in having nine spines in the first dorsal fin and three spines in the anal fin. However, their description of <italic><tp:taxon-name><tp:taxon-name-part taxon-name-part-type="genus" reg="Bembradium">B.</tp:taxon-name-part> <tp:taxon-name-part taxon-name-part-type="species" reg="roseum">roseum</tp:taxon-name-part></tp:taxon-name></italic> does not agree with the specimen shown in their photograph which has 11 anal-fin rays.</p><p>The record of <italic><tp:taxon-name><tp:taxon-name-part taxon-name-part-type="genus" reg="Parabembras">P.</tp:taxon-name-part> <tp:taxon-name-part taxon-name-part-type="species" reg="curta">curta</tp:taxon-name-part></tp:taxon-name></italic> from the eastern Indian Ocean by <xref ref-type="bibr" rid="B31">Lin (1974</xref>: 26, western Indonesia) cannot be verified; specimens from these regions are needed to establish their identity. Although <xref ref-type="bibr" rid="B28">Krakstad et al. (2014</xref>: 74, 75) listed <italic><tp:taxon-name><tp:taxon-name-part taxon-name-part-type="genus" reg="Parabembras">P.</tp:taxon-name-part> <tp:taxon-name-part taxon-name-part-type="species" reg="curtus">curtus</tp:taxon-name-part></tp:taxon-name></italic> from Myanmar, this record is not based on a species of <italic><tp:taxon-name><tp:taxon-name-part taxon-name-part-type="genus" reg="Parabembras">Parabembras</tp:taxon-name-part></tp:taxon-name></italic>, but of <italic><tp:taxon-name><tp:taxon-name-part taxon-name-part-type="genus" reg="Bembras">Bembras</tp:taxon-name-part></tp:taxon-name></italic> (Peter Psomadakis, pers. comm.).</p></tp:treatment-sec><ref-list><ref id="B46"><mixed-citation xmlns:xlink="http://www.w3.org/1999/xlink" xlink:type="simple">
          <person-group><name name-style="western"><surname>Richardson</surname><given-names>J</given-names></name></person-group> (<year>1846</year>) Report on the ichthyology of the seas of China and Japan. Report of the British Association for the Advancement of Science 15<sup>th</sup> meeting (1845): 187–320. <ext-link xlink:type="simple" ext-link-type="doi" xlink:href="10.5962/bhl.title.59530">https://doi.org/10.5962/bhl.title.59530</ext-link></mixed-citation></ref><ref id="B2"><mixed-citation xmlns:xlink="http://www.w3.org/1999/xlink" xlink:type="simple">
          <person-group><name name-style="western"><surname>Bleeker</surname><given-names>P</given-names></name></person-group> (<year>1853</year>) <article-title>Nalezingen op de ichthyologie van Japan.</article-title> <source>Verhandelingen van het Bataviaasch Genootschap van Kunsten en Wetenschappen</source> <volume>25</volume>(<issue>7</issue>): <fpage>1</fpage>–<lpage>56</lpage>. [pl. 1]</mixed-citation></ref><ref id="B3"><mixed-citation xmlns:xlink="http://www.w3.org/1999/xlink" xlink:type="simple">
          <person-group><name name-style="western"><surname>Bleeker</surname><given-names>P</given-names></name></person-group> (<year>1855</year>) <article-title>Nieuwe nalezingen op de ichthyologie van Japan.</article-title> <source>Verhandelingen van het Bataviaasch Genootschap van Kunsten en Wetenschappen</source> <volume>26</volume>(<issue>4</issue>): <fpage>1</fpage>–<lpage>132</lpage>. [pls. 1–8]</mixed-citation></ref><ref id="B4"><mixed-citation xmlns:xlink="http://www.w3.org/1999/xlink" xlink:type="simple">
          <person-group><name name-style="western"><surname>Bleeker</surname><given-names>P</given-names></name></person-group> (<year>1860</year>) <article-title>Zesde bijdrage tot de kennis der vischfauna van Japan.</article-title> <source>Acta Societatis Regiae Scientiarum Indo-Neêrlandicae</source> <volume>8</volume>(<issue>1</issue>): <fpage>1</fpage>–<lpage>104</lpage>.</mixed-citation></ref><ref id="B16"><mixed-citation xmlns:xlink="http://www.w3.org/1999/xlink" xlink:type="simple">
          <person-group><name name-style="western"><surname>Günther</surname><given-names>A</given-names></name></person-group> (<year>1860</year>) <source>Catalogue of the fishes in the British Museum. Volume second. Catalogue of the acanthopterygian fishes in the collection of the British Museum. Squamipinnes, <tp:taxon-name><tp:taxon-name-part taxon-name-part-type="family">Cirrhitidae</tp:taxon-name-part></tp:taxon-name>, <tp:taxon-name><tp:taxon-name-part taxon-name-part-type="family">Triglidae</tp:taxon-name-part></tp:taxon-name>, <tp:taxon-name><tp:taxon-name-part taxon-name-part-type="family">Trachinidae</tp:taxon-name-part></tp:taxon-name>, <tp:taxon-name><tp:taxon-name-part taxon-name-part-type="family">Sciaenidae</tp:taxon-name-part></tp:taxon-name>, <tp:taxon-name><tp:taxon-name-part taxon-name-part-type="family">Polynemidae</tp:taxon-name-part></tp:taxon-name>, <tp:taxon-name><tp:taxon-name-part taxon-name-part-type="family">Sphyraenidae</tp:taxon-name-part></tp:taxon-name>, <tp:taxon-name><tp:taxon-name-part taxon-name-part-type="family">Trichiuridae</tp:taxon-name-part></tp:taxon-name>, <tp:taxon-name><tp:taxon-name-part taxon-name-part-type="family">Scombridae</tp:taxon-name-part></tp:taxon-name>, <tp:taxon-name><tp:taxon-name-part taxon-name-part-type="family">Carangidae</tp:taxon-name-part></tp:taxon-name>, <tp:taxon-name><tp:taxon-name-part taxon-name-part-type="family">Xiphiidae</tp:taxon-name-part></tp:taxon-name>.</source> <publisher-name>British Museum</publisher-name>, <publisher-loc>London</publisher-loc>, <size units="page">548 pp</size>.</mixed-citation></ref><ref id="B7"><mixed-citation xmlns:xlink="http://www.w3.org/1999/xlink" xlink:type="simple">
          <person-group><name name-style="western"><surname>Boeseman</surname><given-names>M</given-names></name></person-group> (<year>1947</year>) <article-title>Revision of the fishes collected by Burger and von Siebold in Japan.</article-title> <source>Zoologische Mededeelingen</source> <volume>28</volume>: <fpage>1</fpage>–<lpage>242</lpage>. [pls. 1–5]</mixed-citation></ref><ref id="B5"><mixed-citation xmlns:xlink="http://www.w3.org/1999/xlink" xlink:type="simple">
          <person-group><name name-style="western"><surname>Bleeker</surname><given-names>P</given-names></name></person-group> (<year>1874</year>) Typi nonnuli generici piscium neglecti. Verslagen en Mededeelingen der Koninklijke Akademie van Wetenschappen, Afdeeling Natuurkunde (Ser. 2) 8: 367–371.</mixed-citation></ref><ref id="B6"><mixed-citation xmlns:xlink="http://www.w3.org/1999/xlink" xlink:type="simple">
          <person-group><name name-style="western"><surname>Bleeker</surname><given-names>P</given-names></name></person-group> (<year>1879</year>) <article-title>Énumerátion des espèces de poissons actuellement connues du Japon et description de trois espèces inédites.</article-title> <source>Verhandelingen der Koninklijke Akademie van Wetenschappen, Afdeeling Natuurkunde (Amsterdam)</source> <volume>18</volume>: <fpage>1</fpage>–<lpage>33</lpage>. [pls. 1–3]</mixed-citation></ref><ref id="B23"><mixed-citation xmlns:xlink="http://www.w3.org/1999/xlink" xlink:type="simple">
          <person-group><name name-style="western"><surname>Jordan</surname><given-names>DS</given-names></name><name name-style="western"><surname>Richardson</surname><given-names>RE</given-names></name></person-group> (<year>1908</year>) <article-title>A review of the flat-heads, gurnards, and other mail-cheeked fishes of the waters of Japan.</article-title> <source>Proceedings of the United States National Museum</source> <volume>33</volume>(<issue>1581</issue>): <fpage>629</fpage>–<lpage>670</lpage>. <ext-link xlink:type="simple" ext-link-type="doi" xlink:href="10.5479/si.00963801.33-1581.629">https://doi.org/10.5479/si.00963801.33-1581.629</ext-link></mixed-citation></ref><ref id="B62"><mixed-citation xmlns:xlink="http://www.w3.org/1999/xlink" xlink:type="simple">
          <person-group><name name-style="western"><surname>Weber</surname><given-names>M</given-names></name><name name-style="western"><surname>de Beaufort</surname><given-names>LF</given-names></name></person-group> (<year>1911</year>) <source>The fishes of the Indo-Australian Archipelago. Volume I. Index of the Ichthyological papers of P. Bleeker. E. J.</source> <publisher-name>Brill</publisher-name>, <publisher-loc>Leiden</publisher-loc>, <size units="page">410 pp</size>.</mixed-citation></ref><ref id="B22"><mixed-citation xmlns:xlink="http://www.w3.org/1999/xlink" xlink:type="simple">
          <person-group><name name-style="western"><surname>Jordan</surname><given-names>DS</given-names></name><name name-style="western"><surname>Metz</surname><given-names>CW</given-names></name></person-group> (<year>1913</year>) <article-title>A catalog of the fishes known from the waters of Korea.</article-title> <source>Memoirs of the Carnegie Museum</source> <volume>6</volume>(<issue>1</issue>): <fpage>1</fpage>–<lpage>65</lpage>. [pls. 1–10]</mixed-citation></ref><ref id="B21"><mixed-citation xmlns:xlink="http://www.w3.org/1999/xlink" xlink:type="simple">
          <person-group><name name-style="western"><surname>Jordan</surname><given-names>DS</given-names></name><name name-style="western"><surname>Hubbs</surname><given-names>CL</given-names></name></person-group> (<year>1925</year>) <article-title>Record of fishes obtained by David Starr Jordan in Japan, 1922.</article-title> <source>Memoirs of the Carnegie Museum</source> <volume>10</volume>(<issue>2</issue>): <fpage>93</fpage>–<lpage>346</lpage>. [pls. 5–12]</mixed-citation></ref><ref id="B43"><mixed-citation xmlns:xlink="http://www.w3.org/1999/xlink" xlink:type="simple">
          <person-group><name name-style="western"><surname>Reeves</surname><given-names>CD</given-names></name></person-group> (<year>1927</year>) <article-title>A catalogue of the fishes of northeastern China and Korea.</article-title> <source>Journal of the Pan-Pacific Research Institution</source> <volume>2</volume>(<issue>3</issue>): <fpage>3</fpage>–<lpage>16</lpage>.</mixed-citation></ref><ref id="B30"><mixed-citation xmlns:xlink="http://www.w3.org/1999/xlink" xlink:type="simple">
          <person-group><name name-style="western"><surname>Liang</surname><given-names>Y-S</given-names></name></person-group> (<year>1951</year>) <source>A check-list of the fish species in the Taiwan Fisheries Research Institute.</source> <publisher-name>Fisheries Research Institute</publisher-name>, <publisher-loc>Taiwan</publisher-loc>, <size units="page">35 pp</size>.</mixed-citation></ref><ref id="B24"><mixed-citation xmlns:xlink="http://www.w3.org/1999/xlink" xlink:type="simple">
          <person-group><name name-style="western"><surname>Kamohara</surname><given-names>T</given-names></name></person-group> (<year>1952</year>) <article-title>Revised descriptions of the offshore bottom-fishes of Prov. Tosa, Shikoku, Japan.</article-title> <source>Research Reports of the Kôchi University, Natural Science</source> <volume>3</volume>: <fpage>1</fpage>–<lpage>122</lpage>.</mixed-citation></ref><ref id="B29"><mixed-citation xmlns:xlink="http://www.w3.org/1999/xlink" xlink:type="simple">
          <person-group><name name-style="western"><surname>Li</surname><given-names>S-C</given-names></name></person-group> (<year>1955</year>) <article-title><tp:taxon-name><tp:taxon-name-part taxon-name-part-type="suborder">Cottoidei</tp:taxon-name-part></tp:taxon-name>.</article-title> In: <person-group><name name-style="western"><surname>Tchang</surname><given-names>T-L</given-names></name><name name-style="western"><surname>Cheng</surname><given-names>C-T</given-names></name><name name-style="western"><surname>Cheng</surname><given-names>P-S</given-names></name><name name-style="western"><surname>Li</surname><given-names>S-C</given-names></name><name name-style="western"><surname>Cheng</surname><given-names>W-L</given-names></name><name name-style="western"><surname>Wang</surname><given-names>W-P</given-names></name></person-group> (<role>Eds</role>) <issue-title>Fishes of the Yellow Sea and Pohai, China.</issue-title> <source>Science Press, Beijing</source>, <fpage>260</fpage>–<lpage>272</lpage>.</mixed-citation></ref><ref id="B38"><mixed-citation xmlns:xlink="http://www.w3.org/1999/xlink" xlink:type="simple">
          <person-group><name name-style="western"><surname>Nishibori</surname><given-names>K</given-names></name></person-group> (<year>1959</year>) <article-title>Studies on the pigments of marine animals. VII. Carotenoids in the skin and fins of some marine fishes.</article-title> <source>Publications of the Seto Marine Biological Laboratory</source> <volume>7</volume>: <fpage>339</fpage>–<lpage>348</lpage>. <ext-link xlink:type="simple" ext-link-type="doi" xlink:href="10.5134/174632">https://doi.org/10.5134/174632</ext-link></mixed-citation></ref><ref id="B8"><mixed-citation xmlns:xlink="http://www.w3.org/1999/xlink" xlink:type="simple">
          <person-group><name name-style="western"><surname>Chu</surname><given-names>Y-T</given-names></name><name name-style="western"><surname>Jin</surname><given-names>XB</given-names></name></person-group> (<year>1963</year>) <article-title><tp:taxon-name><tp:taxon-name-part taxon-name-part-type="suborder">Cottoidei</tp:taxon-name-part></tp:taxon-name>.</article-title> In: <person-group><name name-style="western"><surname>Chu</surname><given-names>Y-T</given-names></name><name name-style="western"><surname>Tchang</surname><given-names>T-L</given-names></name><name name-style="western"><surname>Cheng</surname><given-names>Q-T</given-names></name></person-group> (<role>Eds</role>) <issue-title>Fishes of the East China Sea.</issue-title> <source>Science Press, Beijing</source>, <fpage>451</fpage>–<lpage>504</lpage>.</mixed-citation></ref><ref id="B25"><mixed-citation xmlns:xlink="http://www.w3.org/1999/xlink" xlink:type="simple">
          <person-group><name name-style="western"><surname>Kamohara</surname><given-names>T</given-names></name></person-group> (<year>1964</year>) <article-title>Revised catalogue of fishes of Kochi Prefecture, Japan.</article-title> <source>Report of the Usa Marine Biological Station, Kochi University</source> <volume>11</volume>(<issue>1</issue>): <fpage>1</fpage>–<lpage>99</lpage>.</mixed-citation></ref><ref id="B58"><mixed-citation xmlns:xlink="http://www.w3.org/1999/xlink" xlink:type="simple">
          <person-group><name name-style="western"><surname>Takegawa</surname><given-names>Y</given-names></name><name name-style="western"><surname>Morino</surname><given-names>H</given-names></name></person-group> (<year>1970</year>) <article-title>Fishes from Wakasa Bay, Japan Sea.</article-title> <source>Publications of the Seto Marine Biological Laboratory</source> <volume>17</volume>: <fpage>373</fpage>–<lpage>392</lpage>. <ext-link xlink:type="simple" ext-link-type="doi" xlink:href="10.5134/175616">https://doi.org/10.5134/175616</ext-link></mixed-citation></ref><ref id="B40"><mixed-citation xmlns:xlink="http://www.w3.org/1999/xlink" xlink:type="simple">
          <person-group><name name-style="western"><surname>Ochiai</surname><given-names>A</given-names></name></person-group> (<year>1984</year>) <article-title><tp:taxon-name><tp:taxon-name-part taxon-name-part-type="family">Platycephalidae</tp:taxon-name-part></tp:taxon-name>.</article-title> In: <person-group><name name-style="western"><surname>Masuda</surname><given-names>H</given-names></name><name name-style="western"><surname>Amaoka</surname><given-names>K</given-names></name><name name-style="western"><surname>Araga</surname><given-names>C</given-names></name><name name-style="western"><surname>Uyeno</surname><given-names>T</given-names></name><name name-style="western"><surname>Yoshino</surname><given-names>T</given-names></name></person-group> (<role>Eds</role>) <issue-title>The Fishes of the Japanese Archipelago.</issue-title> <source>English Edition. Tokai University Press, Tokyo</source>, <fpage>321</fpage>–<lpage>322</lpage>.</mixed-citation></ref><ref id="B32"><mixed-citation xmlns:xlink="http://www.w3.org/1999/xlink" xlink:type="simple">
          <person-group><name name-style="western"><surname>Lindberg</surname><given-names>GU</given-names></name><name name-style="western"><surname>Krasyukova</surname><given-names>ZV</given-names></name></person-group> (<year>1987</year>) <source>Fishes of the Sea of Japan and adjacent parts of Okhotsk and Yellow Sea. Part 5.</source> <publisher-name>Nauka Publishers</publisher-name>, <publisher-loc>Leningrad</publisher-loc>, <size units="page">526 pp</size>.</mixed-citation></ref><ref id="B59"><mixed-citation xmlns:xlink="http://www.w3.org/1999/xlink" xlink:type="simple">
          <person-group><name name-style="western"><surname>Temminck</surname><given-names>CJ</given-names></name><name name-style="western"><surname>Schlegel</surname><given-names>H</given-names></name></person-group> (<year>1843</year>) <article-title><tp:taxon-name><tp:taxon-name-part taxon-name-part-type="class">Pisces</tp:taxon-name-part></tp:taxon-name>. Parts 2–4.</article-title> In: <person-group><name name-style="western"><surname>Siebold</surname><given-names>PF von</given-names></name></person-group> (<role>Ed.</role>) <issue-title>P.</issue-title> <source>F. de Siebold’s Fauna Japonica. Müller, Amsterdam</source>, <fpage>21</fpage>–<lpage>72</lpage>. [pls. 10–36]</mixed-citation></ref><ref id="B19"><mixed-citation xmlns:xlink="http://www.w3.org/1999/xlink" xlink:type="simple">
          <person-group><name name-style="western"><surname>Jean</surname><given-names>C-T</given-names></name><name name-style="western"><surname>Kuo</surname><given-names>C-L</given-names></name></person-group> (<year>1988</year>) <article-title>Study on trash fish resources in the northern waters of Taiwan - I. Percentage of catch, species composition, length frequency distribution, relationship between body length and weight.</article-title> <source>Bulletin of the Taiwan Fisheries Research Institute</source> <volume>44</volume>: <fpage>51</fpage>–<lpage>75</lpage>.</mixed-citation></ref><ref id="B49"><mixed-citation xmlns:xlink="http://www.w3.org/1999/xlink" xlink:type="simple">
          <person-group><name name-style="western"><surname>Shen</surname><given-names>S-C</given-names></name></person-group> (<role>Ed.</role>) (<year>1993</year>) <source>Fishes of Taiwan.</source> <publisher-name>National Taiwan University</publisher-name>, <publisher-loc>Taipei</publisher-loc>, <size units="page">956 pp</size>. [208 + 4 pls]</mixed-citation></ref><ref id="B57"><mixed-citation xmlns:xlink="http://www.w3.org/1999/xlink" xlink:type="simple">
          <person-group><name name-style="western"><surname>Suzuki</surname><given-names>K</given-names></name><name name-style="western"><surname>Kataoka</surname><given-names>T</given-names></name></person-group> (<year>1997</year>) Marine fishes of Mie Prefecture, Japan. Toba Aquarium, Mie, 297 pp. [152 pls]</mixed-citation></ref><ref id="B41"><mixed-citation xmlns:xlink="http://www.w3.org/1999/xlink" xlink:type="simple">
          <person-group><name name-style="western"><surname>Randall</surname><given-names>JE</given-names></name><name name-style="western"><surname>Lim</surname><given-names>KKP</given-names></name></person-group> (<year>2000</year>) <article-title>A checklist of the fishes of the South China Sea.</article-title> <source>Raffles Bulletin of Zoology Supplement</source> <volume>8</volume>: <fpage>569</fpage>–<lpage>667</lpage>.</mixed-citation></ref><ref id="B20"><mixed-citation xmlns:xlink="http://www.w3.org/1999/xlink" xlink:type="simple">
          <person-group><name name-style="western"><surname>Jin</surname><given-names>XB</given-names></name></person-group> (<year>2006</year>) <source>Fauna Sinica, Ostichthyes, <tp:taxon-name><tp:taxon-name-part taxon-name-part-type="order">Scorpaeniformes</tp:taxon-name-part></tp:taxon-name>.</source> <publisher-name>Science Press</publisher-name>, <publisher-loc>Beijing</publisher-loc>, <size units="page">739 pp</size>.</mixed-citation></ref><ref id="B48"><mixed-citation xmlns:xlink="http://www.w3.org/1999/xlink" xlink:type="simple">
          <person-group><name name-style="western"><surname>Shao</surname><given-names>K-T</given-names></name><name name-style="western"><surname>Ho</surname><given-names>H-C</given-names></name><name name-style="western"><surname>Lin</surname><given-names>P-L</given-names></name><name name-style="western"><surname>Lee</surname><given-names>P-F</given-names></name><name name-style="western"><surname>Lee</surname><given-names>M-Y</given-names></name><name name-style="western"><surname>Tsai</surname><given-names>C-Y</given-names></name><name name-style="western"><surname>Liao</surname><given-names>Y-C</given-names></name><name name-style="western"><surname>Lin</surname><given-names>Y-C</given-names></name></person-group> (<year>2008</year>) <article-title>A checklist of the fishes of southern Taiwan, Northern South China Sea.</article-title> <source>Raffles Bulletin of Zoology Supplement</source> <volume>19</volume>: <fpage>233</fpage>–<lpage>271</lpage>.</mixed-citation></ref><ref id="B50"><mixed-citation xmlns:xlink="http://www.w3.org/1999/xlink" xlink:type="simple">
          <person-group><name name-style="western"><surname>Shen</surname><given-names>S-C</given-names></name><name name-style="western"><surname>Wu</surname><given-names>K-Y</given-names></name></person-group> (<year>2011</year>) <source>Fishes of Taiwan.</source> <publisher-name>National Museum of Marine Biology and Aquarium</publisher-name>, <publisher-loc>Taiwan</publisher-loc>, <size units="page">896 pp</size>.</mixed-citation></ref><ref id="B36"><mixed-citation xmlns:xlink="http://www.w3.org/1999/xlink" xlink:type="simple">
          <person-group><name name-style="western"><surname>Nakabo</surname><given-names>T</given-names></name><name name-style="western"><surname>Kai</surname><given-names>Y</given-names></name></person-group> (<year>2013</year>) <tp:taxon-name><tp:taxon-name-part taxon-name-part-type="family">Parabembridae</tp:taxon-name-part></tp:taxon-name>. In: Nakabo T (Ed.) Fishes of Japan with pictorial keys to the Species. Third edition. Tokai University Press, Hadano, 718, 1950.</mixed-citation></ref><ref id="B52"><mixed-citation xmlns:xlink="http://www.w3.org/1999/xlink" xlink:type="simple">
          <person-group><name name-style="western"><surname>Shinohara</surname><given-names>G</given-names></name><name name-style="western"><surname>Nakae</surname><given-names>M</given-names></name><name name-style="western"><surname>Ueda</surname><given-names>Y</given-names></name><name name-style="western"><surname>Kojima</surname><given-names>S</given-names></name><name name-style="western"><surname>Matsuura</surname><given-names>K</given-names></name></person-group> (<year>2014</year>) Annotated checklist of deep-sea fishes of the Sea of Japan. National Museum of Nature and Science Monographs 44: 225–291.</mixed-citation></ref><ref id="B65"><mixed-citation xmlns:xlink="http://www.w3.org/1999/xlink" xlink:type="simple">
          <person-group><name name-style="western"><surname>Yamamoto</surname><given-names>K</given-names></name><name name-style="western"><surname>Nagasawa</surname><given-names>K</given-names></name></person-group> (<year>2015</year>) <article-title>Temporal changes in demersal fish assemblage structure in the East China Sea and the Yellow Sea.</article-title> <source>Nippon Suisan Gakkaishi</source> <volume>81</volume>: <fpage>429</fpage>–<lpage>437</lpage>. <ext-link xlink:type="simple" ext-link-type="doi" xlink:href="10.2331/suisan.81.429">https://doi.org/10.2331/suisan.81.429</ext-link></mixed-citation></ref><ref id="B34"><mixed-citation xmlns:xlink="http://www.w3.org/1999/xlink" xlink:type="simple">
          <person-group><name name-style="western"><surname>Nakabo</surname><given-names>T</given-names></name></person-group> (<year>2000</year>) <tp:taxon-name><tp:taxon-name-part taxon-name-part-type="family">Parabembridae</tp:taxon-name-part></tp:taxon-name>. In: Nakabo (Ed.) Fishes of Japan with pictorial keys to the species. Second edition. Tokai University Press, Hadano, 614.</mixed-citation></ref><ref id="B51"><mixed-citation xmlns:xlink="http://www.w3.org/1999/xlink" xlink:type="simple">
          <person-group><name name-style="western"><surname>Shinohara</surname><given-names>G</given-names></name><name name-style="western"><surname>Endo</surname><given-names>H</given-names></name><name name-style="western"><surname>Matsuura</surname><given-names>K</given-names></name><name name-style="western"><surname>Machida</surname><given-names>Y</given-names></name><name name-style="western"><surname>Honda</surname><given-names>H</given-names></name></person-group> (<year>2001</year>) <article-title>Annotated checklist of the deepwater fishes from Tosa Bay, Japan.</article-title> <source>Monographs of the National Science Museum Tokyo</source> <volume>20</volume>: <fpage>283</fpage>–<lpage>343</lpage>.</mixed-citation></ref><ref id="B35"><mixed-citation xmlns:xlink="http://www.w3.org/1999/xlink" xlink:type="simple">
          <person-group><name name-style="western"><surname>Nakabo</surname><given-names>T</given-names></name></person-group> (<year>2002</year>) <tp:taxon-name><tp:taxon-name-part taxon-name-part-type="family">Parabembridae</tp:taxon-name-part></tp:taxon-name>. In: Nakabo (Ed.) Fishes of Japan with pictorial keys to the species. English edition. Tokai University Press, Hadano, 614.</mixed-citation></ref><ref id="B53"><mixed-citation xmlns:xlink="http://www.w3.org/1999/xlink" xlink:type="simple">
          <person-group><name name-style="western"><surname>Shinohara</surname><given-names>G</given-names></name><name name-style="western"><surname>Sato</surname><given-names>T</given-names></name><name name-style="western"><surname>Aonuma</surname><given-names>Y</given-names></name><name name-style="western"><surname>Horikawa</surname><given-names>H</given-names></name><name name-style="western"><surname>Matsuura</surname><given-names>K</given-names></name><name name-style="western"><surname>Nakabo</surname><given-names>T</given-names></name><name name-style="western"><surname>Sato</surname><given-names>K</given-names></name></person-group> (<year>2005</year>) <article-title>Annotated checklist of deep-sea fishes from the waters around the Ryukyu Islands, Japan.</article-title> <source>Monographs of the National Science Museum Tokyo</source> <volume>29</volume>: <fpage>385</fpage>–<lpage>452</lpage>.</mixed-citation></ref><ref id="B14"><mixed-citation xmlns:xlink="http://www.w3.org/1999/xlink" xlink:type="simple">
          <person-group><name name-style="western"><surname>Gilbert</surname><given-names>CH</given-names></name></person-group> (<year>1905</year>) The deep-sea fishes of the Hawaiian Islands. In: The aquatic resources of the Hawaiian Islands. Bulletin of the United States Fish Commission 23(2) (for 1903): 577–713. [pls. 66–101]</mixed-citation></ref><ref id="B64"><mixed-citation xmlns:xlink="http://www.w3.org/1999/xlink" xlink:type="simple">
          <person-group><name name-style="western"><surname>Yamaguchi</surname><given-names>T</given-names></name><name name-style="western"><surname>Machida</surname><given-names>Y</given-names></name></person-group> (<year>2003</year>) <article-title>Fish specimens collected in Japan by Ph. F. von Siebold and H. Bürger and now held by the National Natuurhistorisch Museum in Leiden and other two museums.</article-title> <source>Calanus, Bulletin of the Aitsu Marine Station, Kumamoto University, Japan, Special Number</source> <volume>4</volume>: <fpage>87</fpage>–<lpage>337</lpage>.</mixed-citation></ref><ref id="B31"><mixed-citation xmlns:xlink="http://www.w3.org/1999/xlink" xlink:type="simple">
          <person-group><name name-style="western"><surname>Lin</surname><given-names>KB</given-names></name></person-group> (<year>1974</year>) <article-title>Fishing explorations for tuna and demersal fish in Indonesia waters.</article-title> <source>Bulletin of the Korea Fishing Technology Society</source> <volume>10</volume>: <fpage>19</fpage>–<lpage>29</lpage>.</mixed-citation></ref><ref id="B28"><mixed-citation xmlns:xlink="http://www.w3.org/1999/xlink" xlink:type="simple">
          <person-group><name name-style="western"><surname>Krakstad</surname><given-names>J-O</given-names></name><name name-style="western"><surname>Michalsen</surname><given-names>K</given-names></name><name name-style="western"><surname>Krafft</surname><given-names>B</given-names></name><name name-style="western"><surname>Bagøien</surname><given-names>E</given-names></name><name name-style="western"><surname>Alvheim</surname><given-names>O</given-names></name><name name-style="western"><surname>Strømme</surname><given-names>T</given-names></name><name name-style="western"><surname>Tun</surname><given-names>MT</given-names></name><name name-style="western"><surname>Thein</surname><given-names>H</given-names></name><name name-style="western"><surname>Tun</surname><given-names>ST</given-names></name></person-group> (<year>2014</year>) <source>Cruise report “Dr. Fridtjof Nansen”, Myanmar ecosystem survey, 13 November - 17 December 2013.</source> <publisher-name>Institute of Marine Research</publisher-name>, <publisher-loc>Bergen</publisher-loc>, <size units="page">99 pp</size>.</mixed-citation></ref></ref-list></tp:taxon-treatment>
