# Supplementary material for: Taxonomic review of the deep water flathead genus Parabembras with description of the new species Parabembras multisquamata from the western Pacific Ocean (Teleostei, Parabembridae)
Source: Zookeys. 2018 Feb 27;(740):59–76. doi: 10.3897/zookeys.740.21729 (PMC5904489; doi:10.3897/zookeys.740.21729)
Supplement: XML Treatment for Parabembras robinsoni [file zookeys.740.21729-treatment3.xml]

<!DOCTYPE tp:taxon-treatment
  PUBLIC "-//TaxonX//DTD Taxonomic Treatment Publishing DTD v0 20100105//EN" "tax-treatment-NSO.dtd">
<tp:taxon-treatment xmlns:tp="http://www.plazi.org/taxpub"><tp:treatment-meta><kwd-group><label>Taxon classification</label><kwd><named-content xmlns:xlink="http://www.w3.org/1999/xlink" content-type="kingdom">Animalia</named-content></kwd><kwd><named-content xmlns:xlink="http://www.w3.org/1999/xlink" content-type="order">Scorpaeniformes</named-content></kwd><kwd><named-content xmlns:xlink="http://www.w3.org/1999/xlink" content-type="family">Parabembridae</named-content></kwd></kwd-group><mixed-citation publication-type="journal"><person-group><name><surname>Kai</surname><given-names>Yoshiaki</given-names></name><name><surname>Fricke</surname><given-names>Ronald</given-names></name></person-group><article-title>Taxonomic review of the deep water flathead genus <italic><tp:taxon-name><tp:taxon-name-part taxon-name-part-type="genus" reg="Parabembras">Parabembras</tp:taxon-name-part></tp:taxon-name></italic> with description of the new species <italic><tp:taxon-name><tp:taxon-name-part taxon-name-part-type="genus" reg="Parabembras">Parabembras</tp:taxon-name-part> <tp:taxon-name-part taxon-name-part-type="species" reg="multisquamata">multisquamata</tp:taxon-name-part></tp:taxon-name></italic> from the western Pacific Ocean (<tp:taxon-name><tp:taxon-name-part taxon-name-part-type="subclass">Teleostei</tp:taxon-name-part></tp:taxon-name>, <tp:taxon-name><tp:taxon-name-part taxon-name-part-type="family">Parabembridae</tp:taxon-name-part></tp:taxon-name>)</article-title><source>Zookeys</source><day>27</day><month>2</month><year>2018</year><volume>2018</volume><issue>740</issue><fpage>59</fpage><lpage>76</lpage><pub-id pub-id-type="doi">10.3897/zookeys.740.21729</pub-id></mixed-citation></tp:treatment-meta><tp:nomenclature><tp:taxon-name>
            <tp:taxon-name-part taxon-name-part-type="genus" reg="Parabembras">Parabembras</tp:taxon-name-part>
            <tp:taxon-name-part taxon-name-part-type="species" reg="robinsoni">robinsoni</tp:taxon-name-part>
          </tp:taxon-name><tp:taxon-authority>Regan, 1921</tp:taxon-authority><xref ref-type="fig" rid="F1">Figs 1B</xref><xref ref-type="fig" rid="F2">, 2B</xref><!--PageBreak--><tp:nomenclature-citation-list><tp:nomenclature-citation><tp:taxon-name>
                <tp:taxon-name-part taxon-name-part-type="genus" reg="Parabembras">Parabembras</tp:taxon-name-part> <tp:taxon-name-part taxon-name-part-type="species" reg="robinsoni">robinsoni</tp:taxon-name-part></tp:taxon-name><comment>Regan, 1921: 418, KwaZulu-Natal, South Africa; <xref ref-type="bibr" rid="B1">Barnard 1927</xref>: 936; <xref ref-type="bibr" rid="B54">Smith 1949</xref>: 377, pl. 97, off Natal, South Africa; <xref ref-type="bibr" rid="B55">Smith 1961</xref>: 377, pl. 97, off Natal, South Africa; <xref ref-type="bibr" rid="B56">Smith 1965</xref>: 377, pl. 97, off Natal, South Africa; <xref ref-type="bibr" rid="B26">Knapp 1986</xref>: 482, pl. 29, fig. 154.1, Durban to southern Mozambique, South Africa; <xref ref-type="bibr" rid="B47">Schneider et al. 2005</xref>: 218, listed, Mozambique.</comment></tp:nomenclature-citation><tp:nomenclature-citation><tp:taxon-name>
                <tp:taxon-name-part taxon-name-part-type="genus" reg="Parabembras">Parabembras</tp:taxon-name-part> <tp:taxon-name-part taxon-name-part-type="species" reg="curtus">curtus</tp:taxon-name-part></tp:taxon-name><comment>(not of <xref ref-type="bibr" rid="B59">Temminck and Schlegel 1843</xref>): <xref ref-type="bibr" rid="B15">Gilchrist 1922</xref>: 75, South Africa; <xref ref-type="bibr" rid="B39">Ochiai 1976</xref>: 105, pl. E. Afr-97, east coast of South Africa.</comment></tp:nomenclature-citation><tp:nomenclature-citation><tp:taxon-name>
                <tp:taxon-name-part taxon-name-part-type="genus" reg="Parabembras">Parabembras</tp:taxon-name-part>
              </tp:taxon-name><comment>sp.: <xref ref-type="bibr" rid="B11">Everett et al. 2015</xref>: 89, listed, Kenya, Tanzania, Mozambique.</comment></tp:nomenclature-citation></tp:nomenclature-citation-list></tp:nomenclature><tp:treatment-sec sec-type="material" id="SECID0EQCBG"><title>Material examined.</title><p>
            <named-content xmlns:xlink="http://www.w3.org/1999/xlink" content-type="dwc:institutional_code" xlink:type="simple">BMNH</named-content> 1921.3.1.19 (holotype of <italic><tp:taxon-name><tp:taxon-name-part taxon-name-part-type="genus" reg="Parabembras">P.</tp:taxon-name-part> <tp:taxon-name-part taxon-name-part-type="species" reg="robinsoni">robinsoni</tp:taxon-name-part></tp:taxon-name></italic>, photo only), 24–35 km off Umvoti River, KwaZulu-Natal, South Africa [ca. <named-content xmlns:xlink="http://www.w3.org/1999/xlink" content-type="dwc:verbatimCoordinates" xlink:type="simple"><named-content content-type="geo-json" specific-use="{&#34;type&#34;:&#34;Point&#34;,&#34;coordinates&#34;:[31.600000,-29.533333]}" id="NCID0EJDBG" xlink:type="simple">29°32'S, 31°36'E</named-content></named-content>], depth 120–130 fathoms [219–238 m], R. Robinson, 1921; <named-content xmlns:xlink="http://www.w3.org/1999/xlink" content-type="dwc:institutional_code" xlink:type="simple">MCZ</named-content> 130275, 127.0 mm SL (1), off Mozambique, <named-content xmlns:xlink="http://www.w3.org/1999/xlink" content-type="dwc:verbatimCoordinates" xlink:type="simple"><named-content content-type="geo-json" specific-use="{&#34;type&#34;:&#34;Point&#34;,&#34;coordinates&#34;:[34.316667,-25.433333]}" id="NCID0EWDBG" xlink:type="simple">25°26'S, 34°19'E</named-content></named-content>, 356 m depth, RS Algoa-014, 21 June 1994 (3D CTs only); <named-content xmlns:xlink="http://www.w3.org/1999/xlink" content-type="dwc:institutional_code" xlink:type="simple">NSMT</named-content>-P 129786–129792, 126.7–176.1 mm SL (9 specimens), east coast of South Africa, <named-content xmlns:xlink="http://www.w3.org/1999/xlink" content-type="dwc:verbatimCoordinates" xlink:type="simple"><named-content content-type="geo-json" specific-use="{&#34;type&#34;:&#34;Point&#34;,&#34;coordinates&#34;:[34.341667,-25.350000]}" id="NCID0ECEBG" xlink:type="simple">25°21'S, 34°20.5'E</named-content></named-content> 326 m depth, 6 Dec. 1970.</p></tp:treatment-sec><tp:treatment-sec sec-type="diagnosis" id="SECID0EHEBG"><title>Diagnosis.</title><p>
            <italic><tp:taxon-name><tp:taxon-name-part taxon-name-part-type="genus" reg="Parabembras">Parabembras</tp:taxon-name-part> <tp:taxon-name-part taxon-name-part-type="species" reg="robinsoni">robinsoni</tp:taxon-name-part></tp:taxon-name></italic> is distinguished from its congeners in having usually 11 spines in the first dorsal fin (vs. 8–9 in <italic><tp:taxon-name><tp:taxon-name-part taxon-name-part-type="genus" reg="Parabembras">P.</tp:taxon-name-part> <tp:taxon-name-part taxon-name-part-type="species" reg="curta">curta</tp:taxon-name-part></tp:taxon-name></italic> and 9–10 in <!--PageBreak--><italic><tp:taxon-name><tp:taxon-name-part taxon-name-part-type="genus" reg="Parabembras">P.</tp:taxon-name-part> <tp:taxon-name-part taxon-name-part-type="species" reg="multisquamata">multisquamata</tp:taxon-name-part></tp:taxon-name></italic>), a distinct symphyseal knob in the lower jaw (vs. symphyseal knob absent in <italic><tp:taxon-name><tp:taxon-name-part taxon-name-part-type="genus" reg="Parabembras">P.</tp:taxon-name-part> <tp:taxon-name-part taxon-name-part-type="species" reg="curta">curta</tp:taxon-name-part></tp:taxon-name></italic> and <italic><tp:taxon-name><tp:taxon-name-part taxon-name-part-type="genus" reg="Parabembras">P.</tp:taxon-name-part> <tp:taxon-name-part taxon-name-part-type="species" reg="multisquamata">multisquamata</tp:taxon-name-part></tp:taxon-name></italic>), two preocular spines (vs. single in <italic><tp:taxon-name><tp:taxon-name-part taxon-name-part-type="genus" reg="Parabembras">P.</tp:taxon-name-part> <tp:taxon-name-part taxon-name-part-type="species" reg="curta">curta</tp:taxon-name-part></tp:taxon-name></italic> and <italic><tp:taxon-name><tp:taxon-name-part taxon-name-part-type="genus" reg="Parabembras">P.</tp:taxon-name-part> <tp:taxon-name-part taxon-name-part-type="species" reg="multisquamata">multisquamata</tp:taxon-name-part></tp:taxon-name></italic>), and single lachrymal spine (two in <italic><tp:taxon-name><tp:taxon-name-part taxon-name-part-type="genus" reg="Parabembras">P.</tp:taxon-name-part> <tp:taxon-name-part taxon-name-part-type="species" reg="curta">curta</tp:taxon-name-part></tp:taxon-name></italic> and <italic><tp:taxon-name><tp:taxon-name-part taxon-name-part-type="genus" reg="Parabembras">P.</tp:taxon-name-part> <tp:taxon-name-part taxon-name-part-type="species" reg="multisquamata">multisquamata</tp:taxon-name-part></tp:taxon-name></italic>).</p></tp:treatment-sec><tp:treatment-sec sec-type="description" id="SECID0ERHBG"><title>Description.</title><p>Measurements are shown in Table <xref ref-type="table" rid="T1">1</xref>. Body cylindrical, posteriorly moderately compressed, completely covered with ctenoid scales. Anterior lachrymal with single robust spine, posterolaterally directed, in some specimens with small additional spine anteriorly; posterior lachrymal without spine. Two preocular spines present. Interorbital region narrow and slightly depressed, with more than 12 small spines, forming a serrated ridge. Single small postocular spine present. Suborbital ridge strongly or moderately developed, with three robust spines, tip of anteriormost spine below center of eye, second below posterior margin of eye; posteriormost below pterotic spine. Parietal spine sharp, posteriorly directed. Three nuchal spines, one each on supratemporal, posttemporal, and supracleithrum, respectively; posttemporal sometimes with additional spine. Pterotic with two sharp spines posteriorly directed. Posterior rim of orbit armed with small spines. Preopercle with single robust spine, posteriorly directed; usually with supplementary spine; ventral margin of preopercle smooth. Opercle with upper and lower spines, slightly directed dorsoposteriorly and posteriorly, respectively. Dermal flaps on head absent, except for flap on anterior nostril. Gill rakers blunt, usually 4–5 on upper limb; 14–16 (modally 15) on lower limb, including single (longest) raker at angle. Lateral line running parallel to dorsal contour of body, extending beyond caudal-fin base; 38–41 (modally 39) pored lateral-line scales on body and 2–3 on caudal fin, each with single, robust tube.</p><p>Mouth large, slightly oblique; maxilla reaching level of anterior rim of pupil; posterior margin of maxilla weakly notched. Upper half of maxilla fitting within groove below suborbital ridge. Lower jaw with distinct symphyseal knob. Upper and lower jaws with villiform teeth in a band; vomer V-shaped with villiform teeth; tooth band on palatine narrow.</p><p>First dorsal fin originating above level of pectoral-fin base, usually with eleven spines (in some specimens ten), gradually increasing in length to fifth spine. Last spine of first dorsal fin separated from penultimate spine without membrane, positioned midway between penultimate spine of first dorsal fin and insertion of second dorsal fin. Second dorsal fin with one spine and 8–9 soft rays; first soft ray slightly longer than spine. Second dorsal and anal fins directly opposite each other, nearly equal in length and height. Caudal fin rounded. Pectoral fin usually with 19–21 rays (modally 20), lower 4–7 rays unbranched; its rounded upper half somewhat longer than lower half, slightly extending beyond level of anus.</p><p>
            <italic>Coloration</italic>. In fresh condition, head and body reddish orange, white ventrally; fins red, interradial membranes pale red; distal margins of dorsal and anal fins dark red; posterior half of caudal fin dark red [based on pl. E. Afr-97 of <xref ref-type="bibr" rid="B39">Ochiai (1976)</xref>]. In preserved condition, head and body dark brown; fins pale gray; distal margin of second dorsal, anal and caudal fins dark brown.</p></tp:treatment-sec><tp:treatment-sec sec-type="distribution" id="SECID0EFIBG"><title>Geographical distribution.</title><p>Western Indian Ocean, from Durban to at least southern Mozambique, along the east coast of South Africa at depths of 200–600 m (<xref ref-type="bibr" rid="B26">Knapp 1986</xref>). According to <xref ref-type="bibr" rid="B11">Everett et al. (2015)</xref>, the species may be distributed along the East African coast north to Kenya; however, these records need confirmation.</p><!--PageBreak--></tp:treatment-sec><tp:treatment-sec sec-type="remarks" id="SECID0EUIBG"><title>Remarks.</title><p>
            <italic><tp:taxon-name><tp:taxon-name-part taxon-name-part-type="genus" reg="Parabembras">Parabembras</tp:taxon-name-part> <tp:taxon-name-part taxon-name-part-type="species" reg="robinsoni">robinsoni</tp:taxon-name-part></tp:taxon-name></italic> was originally described by <xref ref-type="bibr" rid="B44">Regan (1921)</xref>, characterized as having 10 spines in the first and one spine and nine soft-rays in the second dorsal fin. However, the last spine of the first dorsal fin, which is positioned between the penultimate ray of the first dorsal fin and the insertion of the second dorsal fin, is present in the holotype (<named-content xmlns:xlink="http://www.w3.org/1999/xlink" content-type="dwc:institutional_code" xlink:type="simple">BMNH</named-content> 1921.3.1.19), which has eleven dorsal-fin spines, a distinct symphyseal knob in the lower jaw and a single lachrymal spine; hence, the present specimens are identified as <italic><tp:taxon-name><tp:taxon-name-part taxon-name-part-type="genus" reg="Parabembras">P.</tp:taxon-name-part> <tp:taxon-name-part taxon-name-part-type="species" reg="robinsoni">robinsoni</tp:taxon-name-part></tp:taxon-name></italic>.</p><p>
            <xref ref-type="bibr" rid="B1">Barnard (1927)</xref> and <xref ref-type="bibr" rid="B54">Smith (1949</xref>, <xref ref-type="bibr" rid="B55">1961</xref>, 1985) reported <italic><tp:taxon-name><tp:taxon-name-part taxon-name-part-type="genus" reg="Parabembras">P.</tp:taxon-name-part> <tp:taxon-name-part taxon-name-part-type="species" reg="robinsoni">robinsoni</tp:taxon-name-part></tp:taxon-name></italic> from off the coast of KwaZulu-Natal, South Africa as having ten or eleven spines in the first dorsal fin. The short description by <xref ref-type="bibr" rid="B26">Knapp (1986)</xref> also characterized <italic><tp:taxon-name><tp:taxon-name-part taxon-name-part-type="genus" reg="Parabembras">P.</tp:taxon-name-part> <tp:taxon-name-part taxon-name-part-type="species" reg="robinsoni">robinsoni</tp:taxon-name-part></tp:taxon-name></italic> as having ten or eleven spines in the first dorsal fin and a symphyseal knob in the lower jaw. These characters agree well with the present specimens of <italic><tp:taxon-name><tp:taxon-name-part taxon-name-part-type="genus" reg="Parabembras">P.</tp:taxon-name-part> <tp:taxon-name-part taxon-name-part-type="species" reg="robinsoni">robinsoni</tp:taxon-name-part></tp:taxon-name></italic>. In contrast, <xref ref-type="bibr" rid="B15">Gilchrist (1922)</xref> described <italic><tp:taxon-name><tp:taxon-name-part taxon-name-part-type="genus" reg="Parabembras">P.</tp:taxon-name-part> <tp:taxon-name-part taxon-name-part-type="species" reg="curta">curta</tp:taxon-name-part></tp:taxon-name></italic> from South Africa and considered <italic><tp:taxon-name><tp:taxon-name-part taxon-name-part-type="genus" reg="Parabembras">P.</tp:taxon-name-part> <tp:taxon-name-part taxon-name-part-type="species" reg="robinsoni">robinsoni</tp:taxon-name-part></tp:taxon-name></italic> as a junior synonym of <italic><tp:taxon-name><tp:taxon-name-part taxon-name-part-type="genus" reg="Parabembras">P.</tp:taxon-name-part> <tp:taxon-name-part taxon-name-part-type="species" reg="curta">curta</tp:taxon-name-part></tp:taxon-name></italic>. However, he described the species as having two preocular spines, agreeing with the present specimens of <italic><tp:taxon-name><tp:taxon-name-part taxon-name-part-type="genus" reg="Parabembras">P.</tp:taxon-name-part> <tp:taxon-name-part taxon-name-part-type="species" reg="robinsoni">robinsoni</tp:taxon-name-part></tp:taxon-name></italic>, but not with <italic><tp:taxon-name><tp:taxon-name-part taxon-name-part-type="genus" reg="Parabembras">P.</tp:taxon-name-part> <tp:taxon-name-part taxon-name-part-type="species" reg="curta">curta</tp:taxon-name-part></tp:taxon-name></italic>. Similarly, <xref ref-type="bibr" rid="B39">Ochiai (1976)</xref> described <italic><tp:taxon-name><tp:taxon-name-part taxon-name-part-type="genus" reg="Parabembras">P.</tp:taxon-name-part> <tp:taxon-name-part taxon-name-part-type="species" reg="curta">curta</tp:taxon-name-part></tp:taxon-name></italic> from the east coast of South Africa. His photograph clearly shows <italic><tp:taxon-name><tp:taxon-name-part taxon-name-part-type="genus" reg="Parabembras">P.</tp:taxon-name-part> <tp:taxon-name-part taxon-name-part-type="species" reg="robinsoni">robinsoni</tp:taxon-name-part></tp:taxon-name></italic>, judging by the presence of a distinct symphyseal knob in the lower jaw. Ochiai assumed that <italic><tp:taxon-name><tp:taxon-name-part taxon-name-part-type="genus" reg="Parabembras">P.</tp:taxon-name-part> <tp:taxon-name-part taxon-name-part-type="species" reg="curta">curta</tp:taxon-name-part></tp:taxon-name></italic> was widely distributed in the Indo-West Pacific, but apparently he confused <italic><tp:taxon-name><tp:taxon-name-part taxon-name-part-type="genus" reg="Parabembras">P.</tp:taxon-name-part> <tp:taxon-name-part taxon-name-part-type="species" reg="curta">curta</tp:taxon-name-part></tp:taxon-name></italic> and <italic><tp:taxon-name><tp:taxon-name-part taxon-name-part-type="genus" reg="Parabembras">P.</tp:taxon-name-part> <tp:taxon-name-part taxon-name-part-type="species" reg="robinsoni">robinsoni</tp:taxon-name-part></tp:taxon-name></italic>. Probably due to this report, some subsequent authors mistakenly reported an occurrence of <italic><tp:taxon-name><tp:taxon-name-part taxon-name-part-type="genus" reg="Parabembras">P.</tp:taxon-name-part> <tp:taxon-name-part taxon-name-part-type="species" reg="curta">curta</tp:taxon-name-part></tp:taxon-name></italic> in the Indian Ocean (e.g., <xref ref-type="bibr" rid="B34">Nakabo 2000</xref>, <xref ref-type="bibr" rid="B35">2002</xref>; <xref ref-type="bibr" rid="B63">Yamada et al. 2007</xref>).</p></tp:treatment-sec><tp:treatment-sec><!--Section generated to contain objects referenced in tp:taxon-treatment.--><fig id="F1" position="float" orientation="portrait"><label>Figure 1.</label><caption><p>Lateral view of the three species of <italic><tp:taxon-name><tp:taxon-name-part taxon-name-part-type="genus" reg="Parabembras">Parabembras</tp:taxon-name-part></tp:taxon-name></italic>; <bold>A</bold> <italic><tp:taxon-name><tp:taxon-name-part taxon-name-part-type="genus" reg="Parabembras">P.</tp:taxon-name-part> <tp:taxon-name-part taxon-name-part-type="species" reg="curta">curta</tp:taxon-name-part></tp:taxon-name></italic>, <named-content xmlns:xlink="http://www.w3.org/1999/xlink" content-type="dwc:institutional_code" xlink:type="simple">FAKU</named-content> 41447, 143.5 mm SL <bold>B</bold> <italic><tp:taxon-name><tp:taxon-name-part taxon-name-part-type="genus" reg="Parabembras">P.</tp:taxon-name-part> <tp:taxon-name-part taxon-name-part-type="species" reg="robinsoni">robinsoni</tp:taxon-name-part></tp:taxon-name></italic>, <named-content xmlns:xlink="http://www.w3.org/1999/xlink" content-type="dwc:institutional_code" xlink:type="simple">NSMT</named-content>-P 129791, 165.1 mm SL <bold>C</bold> <italic><tp:taxon-name><tp:taxon-name-part taxon-name-part-type="genus" reg="Parabembras">P.</tp:taxon-name-part> <tp:taxon-name-part taxon-name-part-type="species" reg="multisquamata">multisquamata</tp:taxon-name-part></tp:taxon-name></italic>, holotype, <named-content xmlns:xlink="http://www.w3.org/1999/xlink" content-type="dwc:institutional_code" xlink:type="simple">MNHN</named-content>-IC-2008-1516, 167.3 mm SL. White line indicates anus.</p></caption><graphic xmlns:xlink="http://www.w3.org/1999/xlink" xlink:href="zookeys-740-059-g001.jpg" position="float" orientation="portrait" xlink:type="simple" id="oo_188417.jpg"/></fig><fig id="F2" position="float" orientation="portrait"><label>Figure 2.</label><caption><p>Lateral and dorsal views of the head of the three species of <italic><tp:taxon-name><tp:taxon-name-part taxon-name-part-type="genus" reg="Parabembras">Parabembras</tp:taxon-name-part></tp:taxon-name></italic>; <bold>A</bold> <italic><tp:taxon-name><tp:taxon-name-part taxon-name-part-type="genus" reg="Parabembras">P.</tp:taxon-name-part> <tp:taxon-name-part taxon-name-part-type="species" reg="curta">curta</tp:taxon-name-part></tp:taxon-name></italic>, <named-content xmlns:xlink="http://www.w3.org/1999/xlink" content-type="dwc:institutional_code" xlink:type="simple">FAKU</named-content> 41447, 143.5 mm SL <bold>B</bold> <italic><tp:taxon-name><tp:taxon-name-part taxon-name-part-type="genus" reg="Parabembras">P.</tp:taxon-name-part> <tp:taxon-name-part taxon-name-part-type="species" reg="robinsoni">robinsoni</tp:taxon-name-part></tp:taxon-name></italic>, <named-content xmlns:xlink="http://www.w3.org/1999/xlink" content-type="dwc:institutional_code" xlink:type="simple">NSMT</named-content>-P 129791, 165.1 mm SL <bold>C</bold> <italic><tp:taxon-name><tp:taxon-name-part taxon-name-part-type="genus" reg="Parabembras">P.</tp:taxon-name-part> <tp:taxon-name-part taxon-name-part-type="species" reg="multisquamata">multisquamata</tp:taxon-name-part></tp:taxon-name></italic>, holotype, <named-content xmlns:xlink="http://www.w3.org/1999/xlink" content-type="dwc:institutional_code" xlink:type="simple">MNHN</named-content>-IC-2008-1516, 167.3 mm SL. Bars equal to 10 mm.</p></caption><graphic xmlns:xlink="http://www.w3.org/1999/xlink" xlink:href="zookeys-740-059-g002.jpg" position="float" orientation="portrait" xlink:type="simple" id="oo_188418.jpg"/></fig><table-wrap id="T1" position="float" orientation="portrait"><label>Table 1.</label><caption><p>Counts and measurements of three species of <italic><tp:taxon-name><tp:taxon-name-part taxon-name-part-type="genus" reg="Parabembras">Parabembras</tp:taxon-name-part></tp:taxon-name></italic>.</p></caption><table id="TID0EYKAC" rules="all"><tbody><tr><th rowspan="3" colspan="1"/><th rowspan="1" colspan="2">
                    <italic><tp:taxon-name><tp:taxon-name-part taxon-name-part-type="genus" reg="Parabembras">Parabembras</tp:taxon-name-part> <tp:taxon-name-part taxon-name-part-type="species" reg="curtus">curtus</tp:taxon-name-part></tp:taxon-name></italic>
                  </th><th rowspan="1" colspan="1">
                    <italic><tp:taxon-name><tp:taxon-name-part taxon-name-part-type="genus" reg="Parabembras">P.</tp:taxon-name-part> <tp:taxon-name-part taxon-name-part-type="species" reg="robinsoni">robinsoni</tp:taxon-name-part></tp:taxon-name></italic>
                  </th><th rowspan="1" colspan="1"/><th rowspan="1" colspan="2">
                    <italic><tp:taxon-name><tp:taxon-name-part taxon-name-part-type="genus" reg="Parabembras">P.</tp:taxon-name-part> <tp:taxon-name-part taxon-name-part-type="species" reg="multisquamus">multisquamus</tp:taxon-name-part></tp:taxon-name></italic>
                  </th><th rowspan="1" colspan="2"/></tr><tr><th rowspan="1" colspan="1">
                    <italic>n</italic>=23</th><th rowspan="1" colspan="1"/><th rowspan="1" colspan="1">
                    <italic>n</italic>=9</th><th rowspan="1" colspan="1"/><th rowspan="1" colspan="1">Holotype</th><th rowspan="1" colspan="3">Paratypes (<italic>n</italic>=3)</th></tr><tr><th rowspan="1" colspan="1">Range</th><th rowspan="1" colspan="1">Mean</th><th rowspan="1" colspan="1">Range</th><th rowspan="1" colspan="1">Mean</th><th rowspan="1" colspan="1"/><th rowspan="1" colspan="2">Range</th><th rowspan="1" colspan="1">Mean</th></tr><tr><td rowspan="1" colspan="1">Standard length (SL in mm)</td><td rowspan="1" colspan="1"/><td rowspan="1" colspan="1"/><td rowspan="1" colspan="1"/><td rowspan="1" colspan="1"/><td rowspan="1" colspan="1">167.3</td><td rowspan="1" colspan="2">146.4–186.9</td><td rowspan="1" colspan="1"/></tr><tr><td rowspan="1" colspan="9">in % SL</td></tr><tr><td rowspan="1" colspan="1">Head length</td><td rowspan="1" colspan="1">40.0–43.8</td><td rowspan="1" colspan="1">41.6</td><td rowspan="1" colspan="1">37.7–43.9</td><td rowspan="1" colspan="1">41.6</td><td rowspan="1" colspan="1">40.6</td><td rowspan="1" colspan="2">40.3–42.2</td><td rowspan="1" colspan="1">41.2</td></tr><tr><td rowspan="1" colspan="1">Snout length</td><td rowspan="1" colspan="1">9.7–11.0</td><td rowspan="1" colspan="1">10.4</td><td rowspan="1" colspan="1">10.4–12.4</td><td rowspan="1" colspan="1">11.2</td><td rowspan="1" colspan="1">10.6</td><td rowspan="1" colspan="2">10.1–10.7</td><td rowspan="1" colspan="1">10.4</td></tr><tr><td rowspan="1" colspan="1">Orbit diameter</td><td rowspan="1" colspan="1">11.3–14.2</td><td rowspan="1" colspan="1">12.5</td><td rowspan="1" colspan="1">11.7–14.1</td><td rowspan="1" colspan="1">12.6</td><td rowspan="1" colspan="1">12.0</td><td rowspan="1" colspan="2">12.3–13.9</td><td rowspan="1" colspan="1">13.0</td></tr><tr><td rowspan="1" colspan="1">Body depth 1</td><td rowspan="1" colspan="1">16.0–20.6</td><td rowspan="1" colspan="1">18.2</td><td rowspan="1" colspan="1">14.7–18.6</td><td rowspan="1" colspan="1">17.1</td><td rowspan="1" colspan="1">16.9</td><td rowspan="1" colspan="2">17.9–19.8</td><td rowspan="1" colspan="1">18.7</td></tr><tr><td rowspan="1" colspan="1">Body depth 2</td><td rowspan="1" colspan="1">15.2–18.1</td><td rowspan="1" colspan="1">16.6</td><td rowspan="1" colspan="1">13.6–16.2</td><td rowspan="1" colspan="1">14.8</td><td rowspan="1" colspan="1">16.1</td><td rowspan="1" colspan="2">16.5–17.4</td><td rowspan="1" colspan="1">17.0</td></tr><tr><td rowspan="1" colspan="1">Body width</td><td rowspan="1" colspan="1">15.9–19.6</td><td rowspan="1" colspan="1">17.8</td><td rowspan="1" colspan="1">13.9–18.8</td><td rowspan="1" colspan="1">16.2</td><td rowspan="1" colspan="1">15.1</td><td rowspan="1" colspan="2">14.6–16.8</td><td rowspan="1" colspan="1">15.8</td></tr><tr><td rowspan="1" colspan="1">Caudal peduncle depth</td><td rowspan="1" colspan="1">8.3–10.1</td><td rowspan="1" colspan="1">9.1</td><td rowspan="1" colspan="1">7.6–8.9</td><td rowspan="1" colspan="1">8.1</td><td rowspan="1" colspan="1">9.6</td><td rowspan="1" colspan="2">9.6–10.4</td><td rowspan="1" colspan="1">10.0</td></tr><tr><td rowspan="1" colspan="1">Upper jaw length</td><td rowspan="1" colspan="1">13.9–15.9</td><td rowspan="1" colspan="1">15.1</td><td rowspan="1" colspan="1">15.8–18.3</td><td rowspan="1" colspan="1">16.6</td><td rowspan="1" colspan="1">15.2</td><td rowspan="1" colspan="2">15.7–16.5</td><td rowspan="1" colspan="1">16.0</td></tr><tr><td rowspan="1" colspan="1">Predorsal fin length 1</td><td rowspan="1" colspan="1">37.8–41.2</td><td rowspan="1" colspan="1">39.3</td><td rowspan="1" colspan="1">37.4–41.3</td><td rowspan="1" colspan="1">39.2</td><td rowspan="1" colspan="1">40.3</td><td rowspan="1" colspan="2">38.1–40.9</td><td rowspan="1" colspan="1">39.6</td></tr><tr><td rowspan="1" colspan="1">Predorsal fin length 2</td><td rowspan="1" colspan="1">64.9–67.8</td><td rowspan="1" colspan="1">66.4</td><td rowspan="1" colspan="1">65.4–69.4</td><td rowspan="1" colspan="1">67.2</td><td rowspan="1" colspan="1">65.9</td><td rowspan="1" colspan="2">63.7–66.7</td><td rowspan="1" colspan="1">65.2</td></tr><tr><td rowspan="1" colspan="1">Preanal fin length</td><td rowspan="1" colspan="1">66.9–71.7</td><td rowspan="1" colspan="1">69.0</td><td rowspan="1" colspan="1">64.7–66.3</td><td rowspan="1" colspan="1">65.4</td><td rowspan="1" colspan="1">65.3</td><td rowspan="1" colspan="2">66.0–68.5</td><td rowspan="1" colspan="1">66.9</td></tr><tr><td rowspan="1" colspan="1">Preanal length</td><td rowspan="1" colspan="1">61.0–65.5</td><td rowspan="1" colspan="1">63.3</td><td rowspan="1" colspan="1">56.6–60.1</td><td rowspan="1" colspan="1">58.5</td><td rowspan="1" colspan="1">58.2</td><td rowspan="1" colspan="2">60.1–62.0</td><td rowspan="1" colspan="1">60.9</td></tr><tr><td rowspan="1" colspan="1">Prepelvic length</td><td rowspan="1" colspan="1">34.5–39.8</td><td rowspan="1" colspan="1">37.5</td><td rowspan="1" colspan="1">36.5–39.1</td><td rowspan="1" colspan="1">37.5</td><td rowspan="1" colspan="1">37.2</td><td rowspan="1" colspan="2">37.5–40.3</td><td rowspan="1" colspan="1">39.2</td></tr><tr><td rowspan="1" colspan="1">Pectoral fin length</td><td rowspan="1" colspan="1">22.5–28.4</td><td rowspan="1" colspan="1">26.3</td><td rowspan="1" colspan="1">22.6–27.3</td><td rowspan="1" colspan="1">25.4</td><td rowspan="1" colspan="1">26.4</td><td rowspan="1" colspan="2">24.2–28.5</td><td rowspan="1" colspan="1">26.6</td></tr><tr><td rowspan="1" colspan="1">Prepectoral fin length</td><td rowspan="1" colspan="1">36.9–40.9</td><td rowspan="1" colspan="1">38.4</td><td rowspan="1" colspan="1">38.8–42.2</td><td rowspan="1" colspan="1">40.0</td><td rowspan="1" colspan="1">38.9</td><td rowspan="1" colspan="2">38.9–39.6</td><td rowspan="1" colspan="1">39.3</td></tr><tr><td rowspan="1" colspan="1">Pelvic fin length</td><td rowspan="1" colspan="1">16.7–19.8</td><td rowspan="1" colspan="1">18.5</td><td rowspan="1" colspan="1">16.3–18.8</td><td rowspan="1" colspan="1">17.5</td><td rowspan="1" colspan="1">16.3</td><td rowspan="1" colspan="2">16.0–19.4</td><td rowspan="1" colspan="1">17.2</td></tr><tr><td rowspan="1" colspan="1">Pelvic fin spine length</td><td rowspan="1" colspan="1">9.5–14.0</td><td rowspan="1" colspan="1">11.5</td><td rowspan="1" colspan="1">9.6–11.5</td><td rowspan="1" colspan="1">10.5</td><td rowspan="1" colspan="1">10.6</td><td rowspan="1" colspan="2">10.2–13.0</td><td rowspan="1" colspan="1">11.5</td></tr><tr><td rowspan="1" colspan="9">Lengths of first dorsal fin</td></tr><tr><td rowspan="1" colspan="1">1st dorsal-fin spine</td><td rowspan="1" colspan="1">2.4–3.9</td><td rowspan="1" colspan="1">2.9</td><td rowspan="1" colspan="1">1.7–4.4</td><td rowspan="1" colspan="1">2.7</td><td rowspan="1" colspan="1">2.6</td><td rowspan="1" colspan="2">2.1–3.0</td><td rowspan="1" colspan="1">2.6</td></tr><tr><td rowspan="1" colspan="1">2nd dorsal-fin spine</td><td rowspan="1" colspan="1">4.4–7.9</td><td rowspan="1" colspan="1">6.3</td><td rowspan="1" colspan="1">4.5–8.3</td><td rowspan="1" colspan="1">6.1</td><td rowspan="1" colspan="1">6.5</td><td rowspan="1" colspan="2">5.4–7.4</td><td rowspan="1" colspan="1">6.4</td></tr><tr><td rowspan="1" colspan="1">3rd dorsal-fin spine</td><td rowspan="1" colspan="1">10.0–14.0</td><td rowspan="1" colspan="1">11.8</td><td rowspan="1" colspan="1">8.3–12.3</td><td rowspan="1" colspan="1">10.2</td><td rowspan="1" colspan="1">11.1</td><td rowspan="1" colspan="2">10.6–11.3</td><td rowspan="1" colspan="1">11.0</td></tr><tr><td rowspan="1" colspan="1">4th dorsal-fin spine</td><td rowspan="1" colspan="1">14.4–20.6</td><td rowspan="1" colspan="1">16.5</td><td rowspan="1" colspan="1">11.6–15.3</td><td rowspan="1" colspan="1">14.0</td><td rowspan="1" colspan="1">14.6</td><td rowspan="1" colspan="2">14.7–14.7</td><td rowspan="1" colspan="1">14.7</td></tr><tr><td rowspan="1" colspan="1">5th dorsal-fin spine</td><td rowspan="1" colspan="1">15.0–20.9</td><td rowspan="1" colspan="1">17.7</td><td rowspan="1" colspan="1">12.5–15.8</td><td rowspan="1" colspan="1">14.1</td><td rowspan="1" colspan="1">14.8</td><td rowspan="1" colspan="2">13.7–15.1</td><td rowspan="1" colspan="1">14.4</td></tr><tr><td rowspan="1" colspan="9">Lengths of second dorsal fin</td></tr><tr><td rowspan="1" colspan="1">1st dorsal-fin spine</td><td rowspan="1" colspan="1">13.3–17.3</td><td rowspan="1" colspan="1">15.2</td><td rowspan="1" colspan="1">10.6–14.1</td><td rowspan="1" colspan="1">12.2</td><td rowspan="1" colspan="1">11.1</td><td rowspan="1" colspan="2">10.4–12.5</td><td rowspan="1" colspan="1">11.3</td></tr><tr><td rowspan="1" colspan="1">1st dorsal-fin ray</td><td rowspan="1" colspan="1">15.4–18.1</td><td rowspan="1" colspan="1">16.6</td><td rowspan="1" colspan="1">13.1–15.9</td><td rowspan="1" colspan="1">15.0</td><td rowspan="1" colspan="1">15.7</td><td rowspan="1" colspan="2">14.9–16.7</td><td rowspan="1" colspan="1">16.0</td></tr><tr><td rowspan="1" colspan="1">1st anal-fin spine</td><td rowspan="1" colspan="1">4.0–7.1</td><td rowspan="1" colspan="1">5.6</td><td rowspan="1" colspan="1">3.4–5.1</td><td rowspan="1" colspan="1">4.1</td><td rowspan="1" colspan="1">5.1</td><td rowspan="1" colspan="2">5.2–5.7</td><td rowspan="1" colspan="1">5.5</td></tr><tr><td rowspan="1" colspan="1">2nd anal-fin spine</td><td rowspan="1" colspan="1">7.8–14.8</td><td rowspan="1" colspan="1">11.3</td><td rowspan="1" colspan="1">8.9–11.2</td><td rowspan="1" colspan="1">10.1</td><td rowspan="1" colspan="1">11.9</td><td rowspan="1" colspan="2">10.6–13.1</td><td rowspan="1" colspan="1">12.0</td></tr><tr><td rowspan="1" colspan="1">3rd anal-fin spine</td><td rowspan="1" colspan="1">8.1–11.1</td><td rowspan="1" colspan="1">9.3</td><td rowspan="1" colspan="1">7.9–10.1</td><td rowspan="1" colspan="1">9.2</td><td rowspan="1" colspan="1">10.1</td><td rowspan="1" colspan="2">9.1–11.2</td><td rowspan="1" colspan="1">10.1</td></tr><tr><td rowspan="1" colspan="1">1st anal-fin ray</td><td rowspan="1" colspan="1">12.1–16.9</td><td rowspan="1" colspan="1">14.2</td><td rowspan="1" colspan="1">12.2–14.2</td><td rowspan="1" colspan="1">13.3</td><td rowspan="1" colspan="1">13.9</td><td rowspan="1" colspan="2">13.3–15.5</td><td rowspan="1" colspan="1">14.3</td></tr><tr><td rowspan="1" colspan="1">Counts</td><td rowspan="1" colspan="1"/><td rowspan="1" colspan="1">Mode</td><td rowspan="1" colspan="1"/><td rowspan="1" colspan="1">Mode</td><td rowspan="1" colspan="1"/><td rowspan="1" colspan="2"/><td rowspan="1" colspan="1">Mode</td></tr><tr><td rowspan="1" colspan="1">Dorsal fin</td><td rowspan="1" colspan="1">VIII–IX-I, 8</td><td rowspan="1" colspan="1">IX-I, 8</td><td rowspan="1" colspan="1">X–XI-I, 8–9</td><td rowspan="1" colspan="1">XI-I, 9</td><td rowspan="1" colspan="1">X-I, 8</td><td rowspan="1" colspan="2">IX–X-I, 8</td><td rowspan="1" colspan="1">X-I, 8</td></tr><tr><td rowspan="1" colspan="1">Anal fin</td><td rowspan="1" colspan="1">III, 5</td><td rowspan="1" colspan="1">III, 5</td><td rowspan="1" colspan="1">III, 5</td><td rowspan="1" colspan="1">III, 5</td><td rowspan="1" colspan="1">III, 5</td><td rowspan="1" colspan="2">III, 5</td><td rowspan="1" colspan="1">III, 5</td></tr><tr><td rowspan="1" colspan="1">Pectoral fin</td><td rowspan="1" colspan="1">20–22</td><td rowspan="1" colspan="1">21</td><td rowspan="1" colspan="1">19–21</td><td rowspan="1" colspan="1">20</td><td rowspan="1" colspan="1">19</td><td rowspan="1" colspan="2">19–20</td><td rowspan="1" colspan="1">20</td></tr><tr><td rowspan="1" colspan="1">Pored lateral line scales</td><td rowspan="1" colspan="1">34–39</td><td rowspan="1" colspan="1">36, 37</td><td rowspan="1" colspan="1">38–41</td><td rowspan="1" colspan="1">40</td><td rowspan="1" colspan="1">44</td><td rowspan="1" colspan="2">40–44</td><td rowspan="1" colspan="1">43</td></tr><tr><td rowspan="1" colspan="1">Gill rakers</td><td rowspan="1" colspan="1">4–5+11–13</td><td rowspan="1" colspan="1">4+12</td><td rowspan="1" colspan="1">4–5+14–16</td><td rowspan="1" colspan="1">5+15</td><td rowspan="1" colspan="1">5+14</td><td rowspan="1" colspan="2">4–5+12</td><td rowspan="1" colspan="1">5+12</td></tr></tbody></table></table-wrap></tp:treatment-sec><ref-list><ref id="B1"><mixed-citation xmlns:xlink="http://www.w3.org/1999/xlink" xlink:type="simple">
          <person-group><name name-style="western"><surname>Barnard</surname><given-names>KH</given-names></name></person-group> (<year>1927</year>) A monograph of the marine fishes of South Africa. Part II. (<tp:taxon-name><tp:taxon-name-part taxon-name-part-type="subclass">Teleostei</tp:taxon-name-part></tp:taxon-name>–Discocephali to end. Appendix). Annals of the South African Museum 21: 419–1065, pls. 18–37.</mixed-citation></ref><ref id="B54"><mixed-citation xmlns:xlink="http://www.w3.org/1999/xlink" xlink:type="simple">
          <person-group><name name-style="western"><surname>Smith</surname><given-names>JLB</given-names></name></person-group> (<year>1949</year>) <source>The sea fishes of southern Africa. 1st edition.</source> <publisher-name>Central News Agency</publisher-name>, <publisher-loc>Ltd., Cape Town</publisher-loc>, <size units="page">550 pp</size>. [103 pls]</mixed-citation></ref><ref id="B55"><mixed-citation xmlns:xlink="http://www.w3.org/1999/xlink" xlink:type="simple">
          <person-group><name name-style="western"><surname>Smith</surname><given-names>JLB</given-names></name></person-group> (<year>1961</year>) <source>The sea fishes of southern Africa. 4th edition.</source> <publisher-name>Central News Agency</publisher-name>, <publisher-loc>Ltd., Cape Town</publisher-loc>, <size units="page">580 pp</size>. [111 pls]</mixed-citation></ref><ref id="B56"><mixed-citation xmlns:xlink="http://www.w3.org/1999/xlink" xlink:type="simple">
          <person-group><name name-style="western"><surname>Smith</surname><given-names>JLB</given-names></name></person-group> (<year>1965</year>) <source>The sea fishes of southern Africa. 5th edition.</source> <publisher-name>Central News Agency</publisher-name>, <publisher-loc>Ltd., Cape Town</publisher-loc>, <size units="page">580 pp</size>. [111 pls]</mixed-citation></ref><ref id="B26"><mixed-citation xmlns:xlink="http://www.w3.org/1999/xlink" xlink:type="simple">
          <person-group><name name-style="western"><surname>Knapp</surname><given-names>LW</given-names></name></person-group> (<year>1986</year>) <article-title>Family No. 154: <tp:taxon-name><tp:taxon-name-part taxon-name-part-type="family">Bembridae</tp:taxon-name-part></tp:taxon-name>.</article-title> In: <person-group><name name-style="western"><surname>Smith</surname><given-names>MM</given-names></name><name name-style="western"><surname>Heemstra</surname><given-names>PC</given-names></name></person-group> (<role>Eds</role>) <issue-title>Smiths’ Sea Fishes.</issue-title> <source>Macmillan South Africa, Johannesburg</source>, <fpage>481</fpage>–<lpage>482</lpage>.</mixed-citation></ref><ref id="B47"><mixed-citation xmlns:xlink="http://www.w3.org/1999/xlink" xlink:type="simple">
          <person-group><name name-style="western"><surname>Schneider</surname><given-names>MF</given-names></name><name name-style="western"><surname>Buramuge</surname><given-names>VA</given-names></name><name name-style="western"><surname>Aliasse</surname><given-names>L</given-names></name><name name-style="western"><surname>Serfontein</surname><given-names>F</given-names></name></person-group> (<year>2005</year>) <source>‘Checklist’ de vertebrados de Moçambique.</source> <publisher-name>Universidade Eduardo Mondlane</publisher-name>, <publisher-loc>Maputo</publisher-loc>, <size units="page">227 pp</size>.</mixed-citation></ref><ref id="B59"><mixed-citation xmlns:xlink="http://www.w3.org/1999/xlink" xlink:type="simple">
          <person-group><name name-style="western"><surname>Temminck</surname><given-names>CJ</given-names></name><name name-style="western"><surname>Schlegel</surname><given-names>H</given-names></name></person-group> (<year>1843</year>) <article-title><tp:taxon-name><tp:taxon-name-part taxon-name-part-type="class">Pisces</tp:taxon-name-part></tp:taxon-name>. Parts 2–4.</article-title> In: <person-group><name name-style="western"><surname>Siebold</surname><given-names>PF von</given-names></name></person-group> (<role>Ed.</role>) <issue-title>P.</issue-title> <source>F. de Siebold’s Fauna Japonica. Müller, Amsterdam</source>, <fpage>21</fpage>–<lpage>72</lpage>. [pls. 10–36]</mixed-citation></ref><ref id="B15"><mixed-citation xmlns:xlink="http://www.w3.org/1999/xlink" xlink:type="simple">
          <person-group><name name-style="western"><surname>Gilchrist</surname><given-names>JDF</given-names></name></person-group> (<year>1922</year>) <article-title>Deep-sea fishes procured by the S.S. “Pickle” (Part I).</article-title> <source>Report Fisheries and Marine Biological Survey, Union of South Africa</source> <volume>2</volume>(<issue>3</issue>): <fpage>41</fpage>–<lpage>79</lpage>. [pls. 7–12]</mixed-citation></ref><ref id="B39"><mixed-citation xmlns:xlink="http://www.w3.org/1999/xlink" xlink:type="simple">
          <person-group><name name-style="western"><surname>Ochiai</surname><given-names>A</given-names></name></person-group> (<year>1976</year>) <italic><tp:taxon-name><tp:taxon-name-part taxon-name-part-type="genus">Parabembras</tp:taxon-name-part> <tp:taxon-name-part taxon-name-part-type="species">curtus</tp:taxon-name-part></tp:taxon-name></italic>. In: Far Seas Fisheries Research Laboratory (Ed.) Colored illustrations of bottomfishes collected by Japanese trawlers, Vol. II. Japan Deep Sea Trawlers Association, Tokyo, 105.</mixed-citation></ref><ref id="B11"><mixed-citation xmlns:xlink="http://www.w3.org/1999/xlink" xlink:type="simple">
          <person-group><name name-style="western"><surname>Everett</surname><given-names>B</given-names></name><name name-style="western"><surname>Groeneveld</surname><given-names>JC</given-names></name><name name-style="western"><surname>Fennessy</surname><given-names>S</given-names></name><name name-style="western"><surname>Porter</surname><given-names>S</given-names></name><name name-style="western"><surname>Munga</surname><given-names>CN</given-names></name><name name-style="western"><surname>Dias</surname><given-names>N</given-names></name><name name-style="western"><surname>Filipe</surname><given-names>O</given-names></name><name name-style="western"><surname>Zacarias</surname><given-names>L</given-names></name><name name-style="western"><surname>Igulu</surname><given-names>M</given-names></name><name name-style="western"><surname>Kuguru</surname><given-names>B</given-names></name><name name-style="western"><surname>Kumani</surname><given-names>E</given-names></name><name name-style="western"><surname>Rabarison</surname><given-names>G</given-names></name><name name-style="western"><surname>Razafindrakoto</surname><given-names>H</given-names></name></person-group> (<year>2015</year>) <article-title>Demersal trawl surveys show ecological gradients in Southwest Indian Ocean slope fauna.</article-title> <source>Western Indian Ocean Journal of Marine Science</source> <volume>14</volume>(<issue>1–2</issue>): <fpage>73</fpage>–<lpage>92</lpage>.</mixed-citation></ref><ref id="B44"><mixed-citation xmlns:xlink="http://www.w3.org/1999/xlink" xlink:type="simple">
          <person-group><name name-style="western"><surname>Regan</surname><given-names>CT</given-names></name></person-group> (<year>1921</year>) New fishes from deep water off the coast of Natal. Annals and Magazine of Natural History (Series 9) 7(41): 412–420. <ext-link xlink:type="simple" ext-link-type="doi" xlink:href="10.1080/00222932108632540">https://doi.org/10.1080/00222932108632540</ext-link></mixed-citation></ref><ref id="B34"><mixed-citation xmlns:xlink="http://www.w3.org/1999/xlink" xlink:type="simple">
          <person-group><name name-style="western"><surname>Nakabo</surname><given-names>T</given-names></name></person-group> (<year>2000</year>) <tp:taxon-name><tp:taxon-name-part taxon-name-part-type="family">Parabembridae</tp:taxon-name-part></tp:taxon-name>. In: Nakabo (Ed.) Fishes of Japan with pictorial keys to the species. Second edition. Tokai University Press, Hadano, 614.</mixed-citation></ref><ref id="B35"><mixed-citation xmlns:xlink="http://www.w3.org/1999/xlink" xlink:type="simple">
          <person-group><name name-style="western"><surname>Nakabo</surname><given-names>T</given-names></name></person-group> (<year>2002</year>) <tp:taxon-name><tp:taxon-name-part taxon-name-part-type="family">Parabembridae</tp:taxon-name-part></tp:taxon-name>. In: Nakabo (Ed.) Fishes of Japan with pictorial keys to the species. English edition. Tokai University Press, Hadano, 614.</mixed-citation></ref><ref id="B63"><mixed-citation xmlns:xlink="http://www.w3.org/1999/xlink" xlink:type="simple">
          <person-group><name name-style="western"><surname>Yamada</surname><given-names>U</given-names></name><name name-style="western"><surname>Tokimura</surname><given-names>M</given-names></name><name name-style="western"><surname>Horikawa</surname><given-names>H</given-names></name><name name-style="western"><surname>Nakabo</surname><given-names>T</given-names></name></person-group> (<year>2007</year>) <source>Fishes and fisheries of the East China and Yellow Seas.</source> <publisher-name>Tokai University Press</publisher-name>, <publisher-loc>Hadano</publisher-loc>, <size units="page">1262 pp</size>.</mixed-citation></ref></ref-list></tp:taxon-treatment>
