# Supplementary material for: Taxonomic review of the deep water flathead genus Parabembras with description of the new species Parabembras multisquamata from the western Pacific Ocean (Teleostei, Parabembridae)
Source: Zookeys. 2018 Feb 27;(740):59–76. doi: 10.3897/zookeys.740.21729 (PMC5904489; doi:10.3897/zookeys.740.21729)
Supplement: XML Treatment for Parabembras multisquamata [file zookeys.740.21729-treatment4.xml]

<!DOCTYPE tp:taxon-treatment
  PUBLIC "-//TaxonX//DTD Taxonomic Treatment Publishing DTD v0 20100105//EN" "tax-treatment-NSO.dtd">
<tp:taxon-treatment xmlns:tp="http://www.plazi.org/taxpub"><tp:treatment-meta><kwd-group><label>Taxon classification</label><kwd><named-content xmlns:xlink="http://www.w3.org/1999/xlink" content-type="kingdom">Animalia</named-content></kwd><kwd><named-content xmlns:xlink="http://www.w3.org/1999/xlink" content-type="order">Scorpaeniformes</named-content></kwd><kwd><named-content xmlns:xlink="http://www.w3.org/1999/xlink" content-type="family">Parabembridae</named-content></kwd></kwd-group><mixed-citation publication-type="journal"><person-group><name><surname>Kai</surname><given-names>Yoshiaki</given-names></name><name><surname>Fricke</surname><given-names>Ronald</given-names></name></person-group><article-title>Taxonomic review of the deep water flathead genus <italic><tp:taxon-name><tp:taxon-name-part taxon-name-part-type="genus" reg="Parabembras">Parabembras</tp:taxon-name-part></tp:taxon-name></italic> with description of the new species <italic><tp:taxon-name><tp:taxon-name-part taxon-name-part-type="genus" reg="Parabembras">Parabembras</tp:taxon-name-part> <tp:taxon-name-part taxon-name-part-type="species" reg="multisquamata">multisquamata</tp:taxon-name-part></tp:taxon-name></italic> from the western Pacific Ocean (<tp:taxon-name><tp:taxon-name-part taxon-name-part-type="subclass">Teleostei</tp:taxon-name-part></tp:taxon-name>, <tp:taxon-name><tp:taxon-name-part taxon-name-part-type="family">Parabembridae</tp:taxon-name-part></tp:taxon-name>)</article-title><source>Zookeys</source><day>27</day><month>2</month><year>2018</year><volume>2018</volume><issue>740</issue><fpage>59</fpage><lpage>76</lpage><pub-id pub-id-type="doi">10.3897/zookeys.740.21729</pub-id></mixed-citation></tp:treatment-meta><tp:nomenclature><tp:taxon-name>
            <tp:taxon-name-part taxon-name-part-type="genus" reg="Parabembras">Parabembras</tp:taxon-name-part>
            <tp:taxon-name-part taxon-name-part-type="species" reg="multisquamata">multisquamata</tp:taxon-name-part>
            <object-id xmlns:xlink="http://www.w3.org/1999/xlink" content-type="zoobank" xlink:type="simple">http://zoobank.org/9342A016-DC81-4F49-A88E-FA17F64D42B3</object-id>
          </tp:taxon-name><tp:taxon-status xmlns:xlink="http://www.w3.org/1999/xlink" xlink:type="simple">sp. n.</tp:taxon-status><xref ref-type="fig" rid="F1">Figs 1C</xref><xref ref-type="fig" rid="F2">, 2C</xref><tp:nomenclature-citation-list><tp:nomenclature-citation><tp:taxon-name>
                <tp:taxon-name-part taxon-name-part-type="genus" reg="Parabembras">Parabembras</tp:taxon-name-part> <tp:taxon-name-part taxon-name-part-type="species" reg="curtus">curtus</tp:taxon-name-part></tp:taxon-name><comment>(not of <xref ref-type="bibr" rid="B59">Temminck and Schlegel 1843</xref>): <xref ref-type="bibr" rid="B13">Fricke 2015</xref>, 4, fig. 8, Morobe Province, Papua New Guinea.</comment></tp:nomenclature-citation></tp:nomenclature-citation-list></tp:nomenclature><tp:treatment-sec sec-type="Holotype" id="SECID0E6RBG"><title>Holotype.</title><p>
            <named-content xmlns:xlink="http://www.w3.org/1999/xlink" content-type="dwc:institutional_code" xlink:type="simple">MNHN</named-content>-IC-2008-1516, 167.3 mm SL, <named-content xmlns:xlink="http://www.w3.org/1999/xlink" content-type="dwc:verbatimCoordinates" xlink:type="simple"><named-content content-type="geo-json" specific-use="{&#34;type&#34;:&#34;Point&#34;,&#34;coordinates&#34;:[166.950000,-15.070000]}" id="NCID0ENSBG" xlink:type="simple">15°4'12"S, 166°57'0"E</named-content></named-content>, Big Bay, Espiritu Santo, Vanuatu, 408–444 m depth, R/V Alis, expedition name: SANTO 2006, Station: AT106, 15 Oct. 2006.</p></tp:treatment-sec><tp:treatment-sec sec-type="Paratypes" id="SECID0ESSBG"><title>Paratypes.</title><p>Four specimens. <named-content xmlns:xlink="http://www.w3.org/1999/xlink" content-type="dwc:institutional_code" xlink:type="simple">MNHN</named-content>-IC-1984-0687, 170.1 mm SL, <named-content xmlns:xlink="http://www.w3.org/1999/xlink" content-type="dwc:verbatimCoordinates" xlink:type="simple"><named-content content-type="geo-json" specific-use="{&#34;type&#34;:&#34;Point&#34;,&#34;coordinates&#34;:[120.850000,13.817000]}" id="NCID0EATBG" xlink:type="simple">13°49'1.2"N, 120°51'0"E</named-content></named-content>, off southwestern Luzon, Philippines, 299–320 m depth, expedition name: MUSORSTOM 2; Station: 26cp4, 23 Nov. 1980; <named-content xmlns:xlink="http://www.w3.org/1999/xlink" content-type="dwc:institutional_code" xlink:type="simple">MNHN</named-content>-IC-2008-2443, 2009-0115, 158.3–186.9 mm SL, <named-content xmlns:xlink="http://www.w3.org/1999/xlink" content-type="dwc:verbatimCoordinates" xlink:type="simple"><named-content content-type="geo-json" specific-use="{&#34;type&#34;:&#34;Point&#34;,&#34;coordinates&#34;:[166.863000,-15.072500]}" id="NCID0ENTBG" xlink:type="simple">15°4'21"S, 166°51'46.8"E</named-content></named-content>, Big Bay, Espiritu Santo, Vanuatu, 350–400 m depth, R/V Alis, expedition name: BOA1; Station: CP2416, 6 Sep. 2005; <named-content xmlns:xlink="http://www.w3.org/1999/xlink" content-type="dwc:institutional_code" xlink:type="simple">NTUM</named-content> 10690, 146.4 mm SL, Papua New Guinea, Morobe Province, 28 km east of Lae, <named-content xmlns:xlink="http://www.w3.org/1999/xlink" content-type="dwc:verbatimCoordinates" xlink:type="simple"><named-content content-type="geo-json" specific-use="{&#34;type&#34;:&#34;Point&#34;,&#34;coordinates&#34;:[147.244567,-6.751083]}" id="NCID0E1TBG" xlink:type="simple">06°45'03.90"S, 147°14'40.44"E</named-content></named-content> – <named-content xmlns:xlink="http://www.w3.org/1999/xlink" content-type="dwc:verbatimCoordinates" xlink:type="simple"><named-content content-type="geo-json" specific-use="{&#34;type&#34;:&#34;Point&#34;,&#34;coordinates&#34;:[147.234239,-6.755067]}" id="NCID0ECUBG" xlink:type="simple">06°45'18.24"S, 147°14'03.26"E</named-content></named-content>, 360 m depth, R/V Alis, expedition name: PAPUA NIUGINI; Station: CP3999, 10 Dec. 2012.</p></tp:treatment-sec><tp:treatment-sec sec-type="diagnosis" id="SECID0EHUBG"><title>Diagnosis.</title><p>
            <italic><tp:taxon-name><tp:taxon-name-part taxon-name-part-type="genus" reg="Parabembras">Parabembras</tp:taxon-name-part> <tp:taxon-name-part taxon-name-part-type="species" reg="multisquamata">multisquamata</tp:taxon-name-part></tp:taxon-name></italic> is distinguished from <italic><tp:taxon-name><tp:taxon-name-part taxon-name-part-type="genus" reg="Parabembras">P.</tp:taxon-name-part> <tp:taxon-name-part taxon-name-part-type="species" reg="robinsoni">robinsoni</tp:taxon-name-part></tp:taxon-name></italic> in having two lachrymal spines and no symphyseal knob on the lower jaw. It is most similar to <italic><tp:taxon-name><tp:taxon-name-part taxon-name-part-type="genus" reg="Parabembras">P.</tp:taxon-name-part> <tp:taxon-name-part taxon-name-part-type="species" reg="curta">curta</tp:taxon-name-part></tp:taxon-name></italic>, but is clearly distinguished from the latter in having usually 10 first dorsal-<!--PageBreak-->fin spines (vs. 8 or 9 spines in <italic><tp:taxon-name><tp:taxon-name-part taxon-name-part-type="genus" reg="Parabembras">P.</tp:taxon-name-part> <tp:taxon-name-part taxon-name-part-type="species" reg="curta">curta</tp:taxon-name-part></tp:taxon-name></italic>), 9–11 supraocular spines (vs. 6–8 in <italic><tp:taxon-name><tp:taxon-name-part taxon-name-part-type="genus" reg="Parabembras">P.</tp:taxon-name-part> <tp:taxon-name-part taxon-name-part-type="species" reg="curta">curta</tp:taxon-name-part></tp:taxon-name></italic>), and 40–44 pored lateral line scales (vs. 34–39 in <italic><tp:taxon-name><tp:taxon-name-part taxon-name-part-type="genus" reg="Parabembras">P.</tp:taxon-name-part> <tp:taxon-name-part taxon-name-part-type="species" reg="curta">curta</tp:taxon-name-part></tp:taxon-name></italic>).</p></tp:treatment-sec><tp:treatment-sec sec-type="description" id="SECID0ERWBG"><title>Description.</title><p>Measurements are shown in Table <xref ref-type="table" rid="T1">1</xref>. Data of the holotype are given first, followed by data of the paratypes, in parentheses, if different from holotype. Body cylindrical, posteriorly weakly compressed, completely covered with ctenoid scales. Nasal spine simple, dorsoposteriorly directed. Anterior lachrymal with single robust spine, posterolaterally directed, with small additional spine anteriorly (without an additional spine in <named-content xmlns:xlink="http://www.w3.org/1999/xlink" content-type="dwc:institutional_code" xlink:type="simple">MNHN</named-content>-IC-1984-0687); posterior lachrymal with sharp spine, directing posteroventrally. Single preocular spine present. Interorbital region narrow and weekly depressed, armed with 11 (9–11) supraocular spines. Single postocular spine present, somewhat larger than posteriormost supraocular spine. Suborbital ridge strongly developed (moderately developed), with three (three or four) robust spines; tip of anteriormost spine below center of eye, second below posterior margin of eye, third below pterotic spine (posteriormost on margin of preopercle). Three nuchal spines; one each on supratemporal, posttemporal, and supracleithrum, respectively. Pterotic with two sharp spines posteriorly directed. Posterior rim of orbit armed with small spines. Preopercle with single robust and several small supplementary spines, posteriorly directed; ventral margin of preopercle with three (0–5) tiny spines. Opercle with upper and lower spines, slightly dorsoposteriorly and ventoposteriorly directed, respectively. Dermal flaps on head absent, except for flap on anterior nostril. Gill rakers blunt, usually 5 (4–5) on upper limb; 14 (12–13) on lower limb, including single (longest) raker at angle. Lateral line running parallel to dorsal contour of body, extending beyond caudal-fin base; 44 (40–44) pored lateral-line scales on body and 2 (2–3) on caudal fin, each with single, robust tube.</p><p>Mouth large, slightly oblique; maxilla reaching anterior rim of pupil; posterior margin of maxilla with distinct notch. Upper half of maxilla fitting within groove below suborbital ridge. Symphyseal knob absent from lower jaw. Upper and lower jaws with villiform teeth arranged in a band; vomer V-shaped, with villiform teeth; tooth band on palatine narrow.</p><p>First dorsal fin originating above level of pectoral-fin base, usually with 10 spines (nine in <named-content xmlns:xlink="http://www.w3.org/1999/xlink" content-type="dwc:institutional_code" xlink:type="simple">MNHN</named-content>-IC-2009-0115), gradually increasing in length to fifth (forth or fifth) spine. First and second dorsal fins well separated. Second dorsal fin with one spine and 8 soft rays; first soft ray somewhat longer than spine. Second dorsal and anal fins opposite each other, nearly equal in length and height; anterior insertion of latter slightly posterior to that of former. Caudal fin rounded. Pectoral fin rounded, upper half somewhat longer than lower half; its tip extending beyond level of anus, with 19 rays (19–21) of which lower 7 (6–7) rays unbranched.</p><p>
            <italic>Coloration</italic>. In fresh specimens [based on fig. 8 in <xref ref-type="bibr" rid="B13">Fricke (2015)</xref>, <named-content xmlns:xlink="http://www.w3.org/1999/xlink" content-type="dwc:institutional_code" xlink:type="simple">NTUM</named-content> 10690], head and body red, white ventrally; first dorsal fin dark red margined with black; second dorsal fin red with black marking; posterior half of caudal fin dark red; pectoral fin bright red; pelvic fin pale red. In preserved condition, head and body pale brown; first dorsal fin margined with black; second dorsal fin with dark brown marking.</p></tp:treatment-sec><tp:treatment-sec sec-type="distribution" id="SECID0EWXBG"><title>Geographical distribution.</title><p>Known from the western Pacific Ocean, off southwestern Luzon, Philippines, Morobe Province of Papua New Guinea, and Espiritu Santo, Vanuatu. The new species was collected at depths of 299–444 m (Fig. <xref ref-type="fig" rid="F3">3</xref>).</p></tp:treatment-sec><tp:treatment-sec sec-type="etymology" id="SECID0EAYBG"><title>Etymology.</title><p>The name <italic><tp:taxon-name><tp:taxon-name-part taxon-name-part-type="genus" reg="Parabembras"/><tp:taxon-name-part taxon-name-part-type="species" reg="multisquamata">multisquamata</tp:taxon-name-part></tp:taxon-name></italic> is derived from Latin <italic>multus</italic> meaning many and <italic>squamatus</italic> meaning scaled, in reference to the high number of pored lateral line scales. The name is an adjective, its ending following the feminine gender of the generic name <italic><tp:taxon-name><tp:taxon-name-part taxon-name-part-type="genus" reg="Parabembras">Parabembras</tp:taxon-name-part></tp:taxon-name></italic>.</p></tp:treatment-sec><tp:treatment-sec sec-type="remarks" id="SECID0E2YBG"><title>Remarks.</title><p>
            <xref ref-type="bibr" rid="B13">Fricke (2015)</xref> reported <italic><tp:taxon-name><tp:taxon-name-part taxon-name-part-type="genus" reg="Parabembras">P.</tp:taxon-name-part> <tp:taxon-name-part taxon-name-part-type="species" reg="multisquamata">multisquamata</tp:taxon-name-part></tp:taxon-name></italic> as <italic><tp:taxon-name><tp:taxon-name-part taxon-name-part-type="genus" reg="Parabembras">P.</tp:taxon-name-part> <tp:taxon-name-part taxon-name-part-type="species" reg="curtus">curtus</tp:taxon-name-part></tp:taxon-name></italic> (non <xref ref-type="bibr" rid="B59">Temminck and Schlegel 1843</xref>) from Morobe Province of Papua New Guinea on the basis of a single specimen, <named-content xmlns:xlink="http://www.w3.org/1999/xlink" content-type="dwc:institutional_code" xlink:type="simple">NTUM</named-content> 10690, which is now one of the paratypes of <italic><tp:taxon-name><tp:taxon-name-part taxon-name-part-type="genus" reg="Parabembras">P.</tp:taxon-name-part> <tp:taxon-name-part taxon-name-part-type="species" reg="multisquamata">multisquamata</tp:taxon-name-part></tp:taxon-name></italic>. Judging from the collection data, the record of <italic><tp:taxon-name><tp:taxon-name-part taxon-name-part-type="genus" reg="Parabembras">P.</tp:taxon-name-part> <tp:taxon-name-part taxon-name-part-type="species" reg="curta">curta</tp:taxon-name-part></tp:taxon-name></italic> from off southwestern Luzon, Philippines by <xref ref-type="bibr" rid="B12">Fourmanoir (1985</xref>: 46, as <italic><tp:taxon-name><tp:taxon-name-part taxon-name-part-type="genus" reg="Parabembras">P.</tp:taxon-name-part> <tp:taxon-name-part taxon-name-part-type="species" reg="curtus">curtus</tp:taxon-name-part></tp:taxon-name></italic>) was based on <named-content xmlns:xlink="http://www.w3.org/1999/xlink" content-type="dwc:institutional_code" xlink:type="simple">MNHN</named-content>-IC-1984-0687, one of the paratypes of <italic><tp:taxon-name><tp:taxon-name-part taxon-name-part-type="genus" reg="Parabembras">P.</tp:taxon-name-part> <tp:taxon-name-part taxon-name-part-type="species" reg="multisquamata">multisquamata</tp:taxon-name-part></tp:taxon-name></italic>.</p></tp:treatment-sec><tp:treatment-sec><!--Section generated to contain objects referenced in tp:taxon-treatment.--><fig id="F1" position="float" orientation="portrait"><label>Figure 1.</label><caption><p>Lateral view of the three species of <italic><tp:taxon-name><tp:taxon-name-part taxon-name-part-type="genus" reg="Parabembras">Parabembras</tp:taxon-name-part></tp:taxon-name></italic>; <bold>A</bold> <italic><tp:taxon-name><tp:taxon-name-part taxon-name-part-type="genus" reg="Parabembras">P.</tp:taxon-name-part> <tp:taxon-name-part taxon-name-part-type="species" reg="curta">curta</tp:taxon-name-part></tp:taxon-name></italic>, <named-content xmlns:xlink="http://www.w3.org/1999/xlink" content-type="dwc:institutional_code" xlink:type="simple">FAKU</named-content> 41447, 143.5 mm SL <bold>B</bold> <italic><tp:taxon-name><tp:taxon-name-part taxon-name-part-type="genus" reg="Parabembras">P.</tp:taxon-name-part> <tp:taxon-name-part taxon-name-part-type="species" reg="robinsoni">robinsoni</tp:taxon-name-part></tp:taxon-name></italic>, <named-content xmlns:xlink="http://www.w3.org/1999/xlink" content-type="dwc:institutional_code" xlink:type="simple">NSMT</named-content>-P 129791, 165.1 mm SL <bold>C</bold> <italic><tp:taxon-name><tp:taxon-name-part taxon-name-part-type="genus" reg="Parabembras">P.</tp:taxon-name-part> <tp:taxon-name-part taxon-name-part-type="species" reg="multisquamata">multisquamata</tp:taxon-name-part></tp:taxon-name></italic>, holotype, <named-content xmlns:xlink="http://www.w3.org/1999/xlink" content-type="dwc:institutional_code" xlink:type="simple">MNHN</named-content>-IC-2008-1516, 167.3 mm SL. White line indicates anus.</p></caption><graphic xmlns:xlink="http://www.w3.org/1999/xlink" xlink:href="zookeys-740-059-g001.jpg" position="float" orientation="portrait" xlink:type="simple" id="oo_188417.jpg"/></fig><fig id="F2" position="float" orientation="portrait"><label>Figure 2.</label><caption><p>Lateral and dorsal views of the head of the three species of <italic><tp:taxon-name><tp:taxon-name-part taxon-name-part-type="genus" reg="Parabembras">Parabembras</tp:taxon-name-part></tp:taxon-name></italic>; <bold>A</bold> <italic><tp:taxon-name><tp:taxon-name-part taxon-name-part-type="genus" reg="Parabembras">P.</tp:taxon-name-part> <tp:taxon-name-part taxon-name-part-type="species" reg="curta">curta</tp:taxon-name-part></tp:taxon-name></italic>, <named-content xmlns:xlink="http://www.w3.org/1999/xlink" content-type="dwc:institutional_code" xlink:type="simple">FAKU</named-content> 41447, 143.5 mm SL <bold>B</bold> <italic><tp:taxon-name><tp:taxon-name-part taxon-name-part-type="genus" reg="Parabembras">P.</tp:taxon-name-part> <tp:taxon-name-part taxon-name-part-type="species" reg="robinsoni">robinsoni</tp:taxon-name-part></tp:taxon-name></italic>, <named-content xmlns:xlink="http://www.w3.org/1999/xlink" content-type="dwc:institutional_code" xlink:type="simple">NSMT</named-content>-P 129791, 165.1 mm SL <bold>C</bold> <italic><tp:taxon-name><tp:taxon-name-part taxon-name-part-type="genus" reg="Parabembras">P.</tp:taxon-name-part> <tp:taxon-name-part taxon-name-part-type="species" reg="multisquamata">multisquamata</tp:taxon-name-part></tp:taxon-name></italic>, holotype, <named-content xmlns:xlink="http://www.w3.org/1999/xlink" content-type="dwc:institutional_code" xlink:type="simple">MNHN</named-content>-IC-2008-1516, 167.3 mm SL. Bars equal to 10 mm.</p></caption><graphic xmlns:xlink="http://www.w3.org/1999/xlink" xlink:href="zookeys-740-059-g002.jpg" position="float" orientation="portrait" xlink:type="simple" id="oo_188418.jpg"/></fig><table-wrap id="T1" position="float" orientation="portrait"><label>Table 1.</label><caption><p>Counts and measurements of three species of <italic><tp:taxon-name><tp:taxon-name-part taxon-name-part-type="genus" reg="Parabembras">Parabembras</tp:taxon-name-part></tp:taxon-name></italic>.</p></caption><table id="TID0EYKAC" rules="all"><tbody><tr><th rowspan="3" colspan="1"/><th rowspan="1" colspan="2">
                    <italic><tp:taxon-name><tp:taxon-name-part taxon-name-part-type="genus" reg="Parabembras">Parabembras</tp:taxon-name-part> <tp:taxon-name-part taxon-name-part-type="species" reg="curtus">curtus</tp:taxon-name-part></tp:taxon-name></italic>
                  </th><th rowspan="1" colspan="1">
                    <italic><tp:taxon-name><tp:taxon-name-part taxon-name-part-type="genus" reg="Parabembras">P.</tp:taxon-name-part> <tp:taxon-name-part taxon-name-part-type="species" reg="robinsoni">robinsoni</tp:taxon-name-part></tp:taxon-name></italic>
                  </th><th rowspan="1" colspan="1"/><th rowspan="1" colspan="2">
                    <italic><tp:taxon-name><tp:taxon-name-part taxon-name-part-type="genus" reg="Parabembras">P.</tp:taxon-name-part> <tp:taxon-name-part taxon-name-part-type="species" reg="multisquamus">multisquamus</tp:taxon-name-part></tp:taxon-name></italic>
                  </th><th rowspan="1" colspan="2"/></tr><tr><th rowspan="1" colspan="1">
                    <italic>n</italic>=23</th><th rowspan="1" colspan="1"/><th rowspan="1" colspan="1">
                    <italic>n</italic>=9</th><th rowspan="1" colspan="1"/><th rowspan="1" colspan="1">Holotype</th><th rowspan="1" colspan="3">Paratypes (<italic>n</italic>=3)</th></tr><tr><th rowspan="1" colspan="1">Range</th><th rowspan="1" colspan="1">Mean</th><th rowspan="1" colspan="1">Range</th><th rowspan="1" colspan="1">Mean</th><th rowspan="1" colspan="1"/><th rowspan="1" colspan="2">Range</th><th rowspan="1" colspan="1">Mean</th></tr><tr><td rowspan="1" colspan="1">Standard length (SL in mm)</td><td rowspan="1" colspan="1"/><td rowspan="1" colspan="1"/><td rowspan="1" colspan="1"/><td rowspan="1" colspan="1"/><td rowspan="1" colspan="1">167.3</td><td rowspan="1" colspan="2">146.4–186.9</td><td rowspan="1" colspan="1"/></tr><tr><td rowspan="1" colspan="9">in % SL</td></tr><tr><td rowspan="1" colspan="1">Head length</td><td rowspan="1" colspan="1">40.0–43.8</td><td rowspan="1" colspan="1">41.6</td><td rowspan="1" colspan="1">37.7–43.9</td><td rowspan="1" colspan="1">41.6</td><td rowspan="1" colspan="1">40.6</td><td rowspan="1" colspan="2">40.3–42.2</td><td rowspan="1" colspan="1">41.2</td></tr><tr><td rowspan="1" colspan="1">Snout length</td><td rowspan="1" colspan="1">9.7–11.0</td><td rowspan="1" colspan="1">10.4</td><td rowspan="1" colspan="1">10.4–12.4</td><td rowspan="1" colspan="1">11.2</td><td rowspan="1" colspan="1">10.6</td><td rowspan="1" colspan="2">10.1–10.7</td><td rowspan="1" colspan="1">10.4</td></tr><tr><td rowspan="1" colspan="1">Orbit diameter</td><td rowspan="1" colspan="1">11.3–14.2</td><td rowspan="1" colspan="1">12.5</td><td rowspan="1" colspan="1">11.7–14.1</td><td rowspan="1" colspan="1">12.6</td><td rowspan="1" colspan="1">12.0</td><td rowspan="1" colspan="2">12.3–13.9</td><td rowspan="1" colspan="1">13.0</td></tr><tr><td rowspan="1" colspan="1">Body depth 1</td><td rowspan="1" colspan="1">16.0–20.6</td><td rowspan="1" colspan="1">18.2</td><td rowspan="1" colspan="1">14.7–18.6</td><td rowspan="1" colspan="1">17.1</td><td rowspan="1" colspan="1">16.9</td><td rowspan="1" colspan="2">17.9–19.8</td><td rowspan="1" colspan="1">18.7</td></tr><tr><td rowspan="1" colspan="1">Body depth 2</td><td rowspan="1" colspan="1">15.2–18.1</td><td rowspan="1" colspan="1">16.6</td><td rowspan="1" colspan="1">13.6–16.2</td><td rowspan="1" colspan="1">14.8</td><td rowspan="1" colspan="1">16.1</td><td rowspan="1" colspan="2">16.5–17.4</td><td rowspan="1" colspan="1">17.0</td></tr><tr><td rowspan="1" colspan="1">Body width</td><td rowspan="1" colspan="1">15.9–19.6</td><td rowspan="1" colspan="1">17.8</td><td rowspan="1" colspan="1">13.9–18.8</td><td rowspan="1" colspan="1">16.2</td><td rowspan="1" colspan="1">15.1</td><td rowspan="1" colspan="2">14.6–16.8</td><td rowspan="1" colspan="1">15.8</td></tr><tr><td rowspan="1" colspan="1">Caudal peduncle depth</td><td rowspan="1" colspan="1">8.3–10.1</td><td rowspan="1" colspan="1">9.1</td><td rowspan="1" colspan="1">7.6–8.9</td><td rowspan="1" colspan="1">8.1</td><td rowspan="1" colspan="1">9.6</td><td rowspan="1" colspan="2">9.6–10.4</td><td rowspan="1" colspan="1">10.0</td></tr><tr><td rowspan="1" colspan="1">Upper jaw length</td><td rowspan="1" colspan="1">13.9–15.9</td><td rowspan="1" colspan="1">15.1</td><td rowspan="1" colspan="1">15.8–18.3</td><td rowspan="1" colspan="1">16.6</td><td rowspan="1" colspan="1">15.2</td><td rowspan="1" colspan="2">15.7–16.5</td><td rowspan="1" colspan="1">16.0</td></tr><tr><td rowspan="1" colspan="1">Predorsal fin length 1</td><td rowspan="1" colspan="1">37.8–41.2</td><td rowspan="1" colspan="1">39.3</td><td rowspan="1" colspan="1">37.4–41.3</td><td rowspan="1" colspan="1">39.2</td><td rowspan="1" colspan="1">40.3</td><td rowspan="1" colspan="2">38.1–40.9</td><td rowspan="1" colspan="1">39.6</td></tr><tr><td rowspan="1" colspan="1">Predorsal fin length 2</td><td rowspan="1" colspan="1">64.9–67.8</td><td rowspan="1" colspan="1">66.4</td><td rowspan="1" colspan="1">65.4–69.4</td><td rowspan="1" colspan="1">67.2</td><td rowspan="1" colspan="1">65.9</td><td rowspan="1" colspan="2">63.7–66.7</td><td rowspan="1" colspan="1">65.2</td></tr><tr><td rowspan="1" colspan="1">Preanal fin length</td><td rowspan="1" colspan="1">66.9–71.7</td><td rowspan="1" colspan="1">69.0</td><td rowspan="1" colspan="1">64.7–66.3</td><td rowspan="1" colspan="1">65.4</td><td rowspan="1" colspan="1">65.3</td><td rowspan="1" colspan="2">66.0–68.5</td><td rowspan="1" colspan="1">66.9</td></tr><tr><td rowspan="1" colspan="1">Preanal length</td><td rowspan="1" colspan="1">61.0–65.5</td><td rowspan="1" colspan="1">63.3</td><td rowspan="1" colspan="1">56.6–60.1</td><td rowspan="1" colspan="1">58.5</td><td rowspan="1" colspan="1">58.2</td><td rowspan="1" colspan="2">60.1–62.0</td><td rowspan="1" colspan="1">60.9</td></tr><tr><td rowspan="1" colspan="1">Prepelvic length</td><td rowspan="1" colspan="1">34.5–39.8</td><td rowspan="1" colspan="1">37.5</td><td rowspan="1" colspan="1">36.5–39.1</td><td rowspan="1" colspan="1">37.5</td><td rowspan="1" colspan="1">37.2</td><td rowspan="1" colspan="2">37.5–40.3</td><td rowspan="1" colspan="1">39.2</td></tr><tr><td rowspan="1" colspan="1">Pectoral fin length</td><td rowspan="1" colspan="1">22.5–28.4</td><td rowspan="1" colspan="1">26.3</td><td rowspan="1" colspan="1">22.6–27.3</td><td rowspan="1" colspan="1">25.4</td><td rowspan="1" colspan="1">26.4</td><td rowspan="1" colspan="2">24.2–28.5</td><td rowspan="1" colspan="1">26.6</td></tr><tr><td rowspan="1" colspan="1">Prepectoral fin length</td><td rowspan="1" colspan="1">36.9–40.9</td><td rowspan="1" colspan="1">38.4</td><td rowspan="1" colspan="1">38.8–42.2</td><td rowspan="1" colspan="1">40.0</td><td rowspan="1" colspan="1">38.9</td><td rowspan="1" colspan="2">38.9–39.6</td><td rowspan="1" colspan="1">39.3</td></tr><tr><td rowspan="1" colspan="1">Pelvic fin length</td><td rowspan="1" colspan="1">16.7–19.8</td><td rowspan="1" colspan="1">18.5</td><td rowspan="1" colspan="1">16.3–18.8</td><td rowspan="1" colspan="1">17.5</td><td rowspan="1" colspan="1">16.3</td><td rowspan="1" colspan="2">16.0–19.4</td><td rowspan="1" colspan="1">17.2</td></tr><tr><td rowspan="1" colspan="1">Pelvic fin spine length</td><td rowspan="1" colspan="1">9.5–14.0</td><td rowspan="1" colspan="1">11.5</td><td rowspan="1" colspan="1">9.6–11.5</td><td rowspan="1" colspan="1">10.5</td><td rowspan="1" colspan="1">10.6</td><td rowspan="1" colspan="2">10.2–13.0</td><td rowspan="1" colspan="1">11.5</td></tr><tr><td rowspan="1" colspan="9">Lengths of first dorsal fin</td></tr><tr><td rowspan="1" colspan="1">1st dorsal-fin spine</td><td rowspan="1" colspan="1">2.4–3.9</td><td rowspan="1" colspan="1">2.9</td><td rowspan="1" colspan="1">1.7–4.4</td><td rowspan="1" colspan="1">2.7</td><td rowspan="1" colspan="1">2.6</td><td rowspan="1" colspan="2">2.1–3.0</td><td rowspan="1" colspan="1">2.6</td></tr><tr><td rowspan="1" colspan="1">2nd dorsal-fin spine</td><td rowspan="1" colspan="1">4.4–7.9</td><td rowspan="1" colspan="1">6.3</td><td rowspan="1" colspan="1">4.5–8.3</td><td rowspan="1" colspan="1">6.1</td><td rowspan="1" colspan="1">6.5</td><td rowspan="1" colspan="2">5.4–7.4</td><td rowspan="1" colspan="1">6.4</td></tr><tr><td rowspan="1" colspan="1">3rd dorsal-fin spine</td><td rowspan="1" colspan="1">10.0–14.0</td><td rowspan="1" colspan="1">11.8</td><td rowspan="1" colspan="1">8.3–12.3</td><td rowspan="1" colspan="1">10.2</td><td rowspan="1" colspan="1">11.1</td><td rowspan="1" colspan="2">10.6–11.3</td><td rowspan="1" colspan="1">11.0</td></tr><tr><td rowspan="1" colspan="1">4th dorsal-fin spine</td><td rowspan="1" colspan="1">14.4–20.6</td><td rowspan="1" colspan="1">16.5</td><td rowspan="1" colspan="1">11.6–15.3</td><td rowspan="1" colspan="1">14.0</td><td rowspan="1" colspan="1">14.6</td><td rowspan="1" colspan="2">14.7–14.7</td><td rowspan="1" colspan="1">14.7</td></tr><tr><td rowspan="1" colspan="1">5th dorsal-fin spine</td><td rowspan="1" colspan="1">15.0–20.9</td><td rowspan="1" colspan="1">17.7</td><td rowspan="1" colspan="1">12.5–15.8</td><td rowspan="1" colspan="1">14.1</td><td rowspan="1" colspan="1">14.8</td><td rowspan="1" colspan="2">13.7–15.1</td><td rowspan="1" colspan="1">14.4</td></tr><tr><td rowspan="1" colspan="9">Lengths of second dorsal fin</td></tr><tr><td rowspan="1" colspan="1">1st dorsal-fin spine</td><td rowspan="1" colspan="1">13.3–17.3</td><td rowspan="1" colspan="1">15.2</td><td rowspan="1" colspan="1">10.6–14.1</td><td rowspan="1" colspan="1">12.2</td><td rowspan="1" colspan="1">11.1</td><td rowspan="1" colspan="2">10.4–12.5</td><td rowspan="1" colspan="1">11.3</td></tr><tr><td rowspan="1" colspan="1">1st dorsal-fin ray</td><td rowspan="1" colspan="1">15.4–18.1</td><td rowspan="1" colspan="1">16.6</td><td rowspan="1" colspan="1">13.1–15.9</td><td rowspan="1" colspan="1">15.0</td><td rowspan="1" colspan="1">15.7</td><td rowspan="1" colspan="2">14.9–16.7</td><td rowspan="1" colspan="1">16.0</td></tr><tr><td rowspan="1" colspan="1">1st anal-fin spine</td><td rowspan="1" colspan="1">4.0–7.1</td><td rowspan="1" colspan="1">5.6</td><td rowspan="1" colspan="1">3.4–5.1</td><td rowspan="1" colspan="1">4.1</td><td rowspan="1" colspan="1">5.1</td><td rowspan="1" colspan="2">5.2–5.7</td><td rowspan="1" colspan="1">5.5</td></tr><tr><td rowspan="1" colspan="1">2nd anal-fin spine</td><td rowspan="1" colspan="1">7.8–14.8</td><td rowspan="1" colspan="1">11.3</td><td rowspan="1" colspan="1">8.9–11.2</td><td rowspan="1" colspan="1">10.1</td><td rowspan="1" colspan="1">11.9</td><td rowspan="1" colspan="2">10.6–13.1</td><td rowspan="1" colspan="1">12.0</td></tr><tr><td rowspan="1" colspan="1">3rd anal-fin spine</td><td rowspan="1" colspan="1">8.1–11.1</td><td rowspan="1" colspan="1">9.3</td><td rowspan="1" colspan="1">7.9–10.1</td><td rowspan="1" colspan="1">9.2</td><td rowspan="1" colspan="1">10.1</td><td rowspan="1" colspan="2">9.1–11.2</td><td rowspan="1" colspan="1">10.1</td></tr><tr><td rowspan="1" colspan="1">1st anal-fin ray</td><td rowspan="1" colspan="1">12.1–16.9</td><td rowspan="1" colspan="1">14.2</td><td rowspan="1" colspan="1">12.2–14.2</td><td rowspan="1" colspan="1">13.3</td><td rowspan="1" colspan="1">13.9</td><td rowspan="1" colspan="2">13.3–15.5</td><td rowspan="1" colspan="1">14.3</td></tr><tr><td rowspan="1" colspan="1">Counts</td><td rowspan="1" colspan="1"/><td rowspan="1" colspan="1">Mode</td><td rowspan="1" colspan="1"/><td rowspan="1" colspan="1">Mode</td><td rowspan="1" colspan="1"/><td rowspan="1" colspan="2"/><td rowspan="1" colspan="1">Mode</td></tr><tr><td rowspan="1" colspan="1">Dorsal fin</td><td rowspan="1" colspan="1">VIII–IX-I, 8</td><td rowspan="1" colspan="1">IX-I, 8</td><td rowspan="1" colspan="1">X–XI-I, 8–9</td><td rowspan="1" colspan="1">XI-I, 9</td><td rowspan="1" colspan="1">X-I, 8</td><td rowspan="1" colspan="2">IX–X-I, 8</td><td rowspan="1" colspan="1">X-I, 8</td></tr><tr><td rowspan="1" colspan="1">Anal fin</td><td rowspan="1" colspan="1">III, 5</td><td rowspan="1" colspan="1">III, 5</td><td rowspan="1" colspan="1">III, 5</td><td rowspan="1" colspan="1">III, 5</td><td rowspan="1" colspan="1">III, 5</td><td rowspan="1" colspan="2">III, 5</td><td rowspan="1" colspan="1">III, 5</td></tr><tr><td rowspan="1" colspan="1">Pectoral fin</td><td rowspan="1" colspan="1">20–22</td><td rowspan="1" colspan="1">21</td><td rowspan="1" colspan="1">19–21</td><td rowspan="1" colspan="1">20</td><td rowspan="1" colspan="1">19</td><td rowspan="1" colspan="2">19–20</td><td rowspan="1" colspan="1">20</td></tr><tr><td rowspan="1" colspan="1">Pored lateral line scales</td><td rowspan="1" colspan="1">34–39</td><td rowspan="1" colspan="1">36, 37</td><td rowspan="1" colspan="1">38–41</td><td rowspan="1" colspan="1">40</td><td rowspan="1" colspan="1">44</td><td rowspan="1" colspan="2">40–44</td><td rowspan="1" colspan="1">43</td></tr><tr><td rowspan="1" colspan="1">Gill rakers</td><td rowspan="1" colspan="1">4–5+11–13</td><td rowspan="1" colspan="1">4+12</td><td rowspan="1" colspan="1">4–5+14–16</td><td rowspan="1" colspan="1">5+15</td><td rowspan="1" colspan="1">5+14</td><td rowspan="1" colspan="2">4–5+12</td><td rowspan="1" colspan="1">5+12</td></tr></tbody></table></table-wrap><fig id="F3" position="float" orientation="portrait"><label>Figure 3.</label><caption><p>Distribution of the three species of <italic><tp:taxon-name><tp:taxon-name-part taxon-name-part-type="genus" reg="Parabembras">Parabembras</tp:taxon-name-part></tp:taxon-name></italic> in the Indo-West Pacific. Circles, <italic><tp:taxon-name><tp:taxon-name-part taxon-name-part-type="genus" reg="Parabembras">P.</tp:taxon-name-part> <tp:taxon-name-part taxon-name-part-type="species" reg="curta">curta</tp:taxon-name-part></tp:taxon-name></italic>; squares, <italic><tp:taxon-name><tp:taxon-name-part taxon-name-part-type="genus" reg="Parabembras">P.</tp:taxon-name-part> <tp:taxon-name-part taxon-name-part-type="species" reg="robinsoni">robinsoni</tp:taxon-name-part></tp:taxon-name></italic>; stars, <italic><tp:taxon-name><tp:taxon-name-part taxon-name-part-type="genus" reg="Parabembras">P.</tp:taxon-name-part> <tp:taxon-name-part taxon-name-part-type="species" reg="multisquamata">multisquamata</tp:taxon-name-part></tp:taxon-name></italic>. Closed symbols - based on specimens examined in this study; open symbols - based on literature records. Map was made with layers from Natural Earth, free vector and raster map data at: <ext-link xmlns:xlink="http://www.w3.org/1999/xlink" xlink:type="simple" ext-link-type="uri" xlink:href="http://naturalearthdata.com">http://naturalearthdata.com</ext-link>.</p></caption><graphic xmlns:xlink="http://www.w3.org/1999/xlink" xlink:href="zookeys-740-059-g003.jpg" position="float" orientation="portrait" xlink:type="simple" id="oo_188419.jpg"/></fig></tp:treatment-sec><ref-list><ref id="B59"><mixed-citation xmlns:xlink="http://www.w3.org/1999/xlink" xlink:type="simple">
          <person-group><name name-style="western"><surname>Temminck</surname><given-names>CJ</given-names></name><name name-style="western"><surname>Schlegel</surname><given-names>H</given-names></name></person-group> (<year>1843</year>) <article-title><tp:taxon-name><tp:taxon-name-part taxon-name-part-type="class">Pisces</tp:taxon-name-part></tp:taxon-name>. Parts 2–4.</article-title> In: <person-group><name name-style="western"><surname>Siebold</surname><given-names>PF von</given-names></name></person-group> (<role>Ed.</role>) <issue-title>P.</issue-title> <source>F. de Siebold’s Fauna Japonica. Müller, Amsterdam</source>, <fpage>21</fpage>–<lpage>72</lpage>. [pls. 10–36]</mixed-citation></ref><ref id="B13"><mixed-citation xmlns:xlink="http://www.w3.org/1999/xlink" xlink:type="simple">
          <person-group><name name-style="western"><surname>Fricke</surname><given-names>R</given-names></name></person-group> (<year>2015</year>) Twenty-one new records of fish species (<tp:taxon-name><tp:taxon-name-part taxon-name-part-type="subclass">Teleostei</tp:taxon-name-part></tp:taxon-name>) from Madang and Papua New Guinea (western Pacific Ocean). Marine Biodiversity Records 8(e70): 1–9. <ext-link xlink:type="simple" ext-link-type="doi" xlink:href="10.1017/S1755267215000445">https://doi.org/10.1017/S1755267215000445</ext-link></mixed-citation></ref><ref id="B12"><mixed-citation xmlns:xlink="http://www.w3.org/1999/xlink" xlink:type="simple">
          <person-group><name name-style="western"><surname>Fourmanoir</surname><given-names>P</given-names></name></person-group> (<year>1985</year>) <article-title>Poissons. Liste et description de cinq espèces nouvelles (MUSORSTOM II).</article-title> <source>Mémoires du Muséum National d’Histoire Naturelle Serie A Zoologie</source> <volume>133</volume>: <fpage>31</fpage>–<lpage>54</lpage>.</mixed-citation></ref></ref-list></tp:taxon-treatment>
